# Supplementary material for: Clinical experiences with the use of oxytocin injection by healthcare providers in a southwestern state of Nigeria: A cross-sectional study
Source: PLoS One. 2019 Oct 10;14(10):e0208367. doi: 10.1371/journal.pone.0208367 (PMC6786624; doi:10.1371/journal.pone.0208367)
Supplement: S1 File — (XLS) [file pone.0208367.s001.xls]

## Sheet: EjekamCS_PLOSONEOxytocinData
UniqueKey	N1Ageatlastbirthday	N2AMale	N2BFemale	N3adoctor	N3bNurseMidwives	N4Yearsofworkingexperience	N5aGovernment	N5bPrivate	N6aYes	N6bNo	N7aBloodlosslessthan200ml	N7bBloodlosslessthan400ml	N7cBloodlosslessthan500ml	N7dBloodlossof500mlandabove	N7eOthers	N7especify	N7fDontknow	N8aVitalsignsBPPallortemperature	N8bUterinetone	N8cHaemoglobinlevel	N8dOthers	N8dspecify	N8eDontknow	N9astimulationoflabour	N9baugmemtationoflabour	N9cInductionoflabour	N9dManagementofpostpartumhaemorrhage	N9eOthers	N9ESpecify	N10aDoctors	N10bNurseMidwives	N10cBothDoctorsandNursesMidwives	N11aClients	N11bHospitalfacilities	N12ainrefrigerator	N12bonthedrugshelve	N12cinthedark	N12dothers	N12dSpecify	N13a5IU	N13b10IU_A	N13c15IU	N13d20IU	N13eothers	N13eSpecify	N14a5IU_A	N14b10IU	N14c15IU	N14d20IU
1	3	No	Yes	No	Yes	1	No	Yes	Yes	No	No	No	No	Yes	No		No	Yes	No	No	No		No	No	Yes	Yes	Yes	No		No	No	Yes	No	Yes	Yes	No	No	No		No	Yes	No	No	No		No	Yes	No	No
2	3	No	Yes	No	Yes	1	No	Yes	Yes	No	No	No	No	Yes	No		No	No	No	Yes	No		No	No	Yes	No	No	No		Yes	No	No	No	Yes	No	Yes	No	No		No	Yes	No	No	No		No	Yes	No	No
3	2	No	Yes	No	Yes	1	No	Yes	Yes	No	No	No	No	Yes	No		No	Yes	No	No	No		No	Yes	Yes	Yes	Yes	No		No	No	Yes	No	Yes	No	Yes	No	No		No	Yes	No	No	No		Yes	No	No	No
4	3	No	Yes	No	Yes	1	No	Yes	Yes	No	No	No	No	Yes	No		No	No	Yes	No	No		No	Yes	Yes	No	Yes	No		No	No	Yes	No	Yes	Yes	No	No	No		Yes	No	No	No	No		No	Yes	No	No
5	5	No	Yes	No	Yes	1	No	Yes	Yes	No	No	No	No	Yes	No		No	No	Yes	No	No		No	No	Yes	No	Yes	No		No	Yes	No	No	Yes	No	No	Yes	No		Yes	No	No	No	No		No	Yes	No	No
6	5	No	Yes	No	Yes	1	No	Yes	Yes	No	No	No	No	Yes	No		No	No	Yes	No	No		No	No	Yes	No	Yes	No		No	Yes	No	No	Yes	No	No	Yes	No		Yes	No	No	No	Yes		No	No	No	Yes
7	3	No	Yes	No	Yes	1	No	Yes	Yes	No	No	No	No	Yes	No		No	Yes	No	No	No		No	No	No	No	Yes	No		Yes	No	No	No	Yes	No	Yes	No	No		No	Yes	No	No	No		No	Yes	No	No
8	4	No	Yes	No	Yes	2	No	Yes	Yes	No	No	No	No	Yes	No		No	No	Yes	No	No		No	Yes	Yes	No	Yes	No		Yes	No	No	No	Yes	No	Yes	No	No		No	Yes	Yes	No	No		Yes	No	No	No
9	3	No	Yes	No	Yes	1	No	Yes	Yes	No	No	No	No	Yes	No		No	No	Yes	No	No		No	Yes	Yes	No	Yes	No		Yes	No	No	No	Yes	No	Yes	No	No		No	Yes	No	No	No		No	No	No	No
10	3	No	Yes	No	Yes	1	No	Yes	Yes	No	No	No	No	Yes	No		No	No	Yes	No	No		No	Yes	Yes	No	Yes	No		Yes	No	No	No	Yes	No	Yes	No	Yes		No	Yes	No	No	No		No	Yes	No	No
11	4	Yes	No	Yes	No	1	No	No	Yes	No	No	No	No	Yes	No		No	No	Yes	No	No		No	Yes	Yes	No	Yes	No		Yes	No	No	No	Yes	No	Yes	No	No		No	Yes	No	Yes	No		Yes	No	No	No
12	3	No	Yes	Yes	No	1	No	Yes	Yes	No	No	No	No	Yes	No		No	Yes	Yes	Yes	No		No	Yes	Yes	Yes	Yes	No		No	No	Yes	No	Yes	No	No	Yes	No		No	Yes	No	Yes	No		No	Yes	No	No
13	6	Yes	No	Yes	No	4	No	Yes	Yes	No	No	No	No	Yes	No		No	Yes	Yes	Yes	No		No	Yes	Yes	Yes	Yes	No		Yes	Yes	Yes	No	Yes	No	No	Yes	No		No	Yes	No	No	No		Yes	No	No	No
14	3	Yes	No	Yes	No	1	No	Yes	Yes	No	No	No	No	Yes	No		No	Yes	No	No	No		No	No	Yes	Yes	Yes	No		No	No	Yes	Yes	No	Yes	No	No	No		No	Yes	No	No	No		No	No	Yes	No
15	2	No	Yes	No	Yes	1	No	Yes	Yes	No	No	No	No	Yes	No		No	Yes	No	Yes	No		No	Yes	Yes	Yes	Yes	No		No	No	Yes	No	Yes	Yes	No	No	No		Yes	Yes	No	Yes	No		No	Yes	No	No
16	3	No	Yes	No	Yes	1	No	Yes	Yes	No	No	No	No	Yes	No		No	Yes	Yes	Yes	No		No	Yes	Yes	Yes	Yes	No		No	No	Yes	No	Yes	Yes	No	No	No		No	Yes	No	No	No		Yes	No	No	No
17	2	Yes	No	No	Yes	1	No	Yes	Yes	No	No	No	No	Yes	No		No	Yes	Yes	Yes	No		No	Yes	Yes	Yes	No	No		No	No	Yes	No	Yes	Yes	No	No	No		No	Yes	No	No	No		Yes	No	No	No
18	2	No	Yes	No	Yes	1	No	Yes	Yes	No	No	No	No	Yes	No		No	No	Yes	No	No		No	Yes	Yes	Yes	Yes	No		No	No	Yes	No	Yes	No	Yes	No	No		No	Yes	No	No	Yes		No	Yes	No	No
19	4	Yes	No	Yes	No	2	No	Yes	Yes	No	No	No	No	Yes	No		No	Yes	No	No	No		No	Yes	Yes	No	Yes	No		Yes	No	No	No	Yes	No	No	Yes	No		No	No	No	No	No		Yes	No	No	No
20	2	No	Yes	No	Yes	1	No	Yes	Yes	No	No	No	No	Yes	No		No	No	Yes	No	No		No	No	No	Yes	Yes	No		No	No	Yes	No	Yes	No	Yes	No	No		No	Yes	No	No	No		Yes	No	No	No
21	3	Yes	No	Yes	No	1	No	Yes	Yes	No	No	No	No	Yes	No		No	Yes	Yes	Yes	No		No	No	Yes	Yes	Yes	No		Yes	No	Yes	No	Yes	No	Yes	No	No		No	Yes	No	No	No		No	Yes	No	No
22	2	No	Yes	No	Yes	1	No	Yes	Yes	No	No	No	No	Yes	No		No	Yes	No	No	No		No	No	Yes	No	Yes	No		No	No	Yes	No	Yes	No	Yes	No	Yes		No	Yes	No	No	No		No	Yes	No	No
23	2	No	Yes	No	Yes	1	No	Yes	Yes	No	Yes	No	No	No	No		No	No	No	Yes	No		No	No	Yes	No	Yes	No		No	Yes	No	No	Yes	No	Yes	No	No		Yes	No	Yes	No	No		No	Yes	No	No
24	3	No	Yes	No	Yes	1	No	Yes	Yes	No	No	No	No	Yes	No		No	No	No	Yes	No		No	No	No	Yes	Yes	No		No	Yes	No	No	Yes	No	Yes	No	No		No	Yes	No	No	No		No	Yes	No	No
25	4	Yes	No	Yes	No	2	No	Yes	Yes	No	No	No	No	Yes	No		No	Yes	No	Yes	No		No	Yes	Yes	Yes	Yes	No		No	No	Yes	No	Yes	No	Yes	No	No		No	No	No	No	No		No	Yes	No	No
26	3	No	Yes	No	Yes	1	No	Yes	Yes	No	No	No	No	Yes	No		No	Yes	Yes	Yes	No		No	No	Yes	No	Yes	No		No	No	Yes	No	Yes	No	Yes	No	No		No	Yes	No	No	No		No	Yes	No	No
27	2	No	Yes	No	Yes	1	No	Yes	Yes	No	No	No	No	Yes	No		No	Yes	Yes	Yes	No		No	No	Yes	No	Yes	No		No	No	Yes	No	Yes	No	Yes	No	No		Yes	No	No	No	No		Yes	No	No	No
28	2	No	Yes	No	Yes	1	No	Yes	Yes	No	No	No	No	Yes	No		No	Yes	Yes	Yes	No		No	Yes	Yes	No	Yes	No		No	No	Yes	No	Yes	Yes	No	No	No		No	Yes	No	No	No		No	No	No	Yes
29	3	Yes	No	Yes	No	1	No	Yes	Yes	No	No	No	No	No	Yes		No	No	No	Yes	No		No	Yes	Yes	Yes	No	No		No	No	Yes	No	Yes	Yes	No	No	No		No	Yes	No	Yes	No		No	No	No	Yes
30	2	No	Yes	No	Yes	1	No	Yes	Yes	No	No	No	No	No	Yes		No	Yes	No	No	No		No	Yes	Yes	Yes	No	No		No	No	Yes	No	Yes	Yes	No	No	Yes		No	No	No	No	No		No	Yes	No	No
31	3	Yes	No	Yes	No	1	No	Yes	Yes	No	No	No	No	Yes	No		No	Yes	No	No	No		No	No	Yes	No	Yes	No		Yes	No	No	No	Yes	No	No	No	No		No	Yes	No	No	No		Yes	No	No	No
32	2	No	Yes	No	Yes	1	No	Yes	Yes	No	No	No	No	Yes	No		No	Yes	No	No	No		No	No	No	Yes	No	No		No	No	Yes	No	Yes	Yes	No	No	No		No	Yes	No	No	No		No	Yes	No	No
33	2	No	Yes	Yes	No	1	No	Yes	Yes	No	No	No	No	Yes	No		No	Yes	No	No	No		No	No	No	Yes	No	No		No	No	Yes	No	Yes	Yes	No	No	No		No	Yes	No	No	No		No	Yes	No	No
34	3	Yes	No	Yes	No	1	No	Yes	Yes	No	No	No	No	Yes	No		No	Yes	No	No	No		No	No	Yes	Yes	No	No		No	No	Yes	No	Yes	No	Yes	No	No		No	Yes	No	No	No		No	Yes	No	No
35	3	No	Yes	No	Yes	1	No	Yes	Yes	No	No	No	No	Yes	No		No	Yes	No	No	No		No	No	No	Yes	No	No		No	No	Yes	No	Yes	No	Yes	No	No		No	No	No	Yes	No		No	Yes	No	No
36	3	Yes	No	No	Yes	1	No	Yes	Yes	No	No	No	No	Yes	No		No	Yes	Yes	No	No		No	Yes	Yes	Yes	No	No		Yes	No	No	No	Yes	No	Yes	No	No		No	Yes	Yes	No	No		No	No	No	Yes
37	3	No	Yes	Yes	No	1	No	Yes	Yes	No	No	No	No	Yes	No		No	Yes	Yes	No	No		No	Yes	Yes	Yes	No	No		Yes	No	No	No	Yes	No	Yes	No	No		No	Yes	No	No	No		Yes	No	No	No
38	2	Yes	No	Yes	No	1	No	Yes	No	Yes	No	No	No	Yes	No		No	No	Yes	No	No		No	Yes	No	Yes	Yes	No		No	Yes	No	No	Yes	No	Yes	No	No		No	Yes	No	No	No		Yes	No	No	No
39	2	No	Yes	No	Yes	1	No	Yes	Yes	No	No	No	No	Yes	No		No	No	No	Yes	No		No	No	No	Yes	Yes	No		No	No	No	No	Yes	No	Yes	No	No		No	No	No	No	No		No	No	No	No
40	3	No	Yes	No	Yes	1	No	Yes	Yes	No	No	No	No	Yes	No		No	Yes	No	No	No		No	No	No	No	Yes	No		Yes	No	No	No	Yes	No	Yes	No	No		No	Yes	No	No	No		No	No	No	Yes
41	5	Yes	No	Yes	No	3	Yes	No	Yes	No	No	No	No	No	No		Yes	Yes	No	No	No		No	Yes	Yes	Yes	Yes	No		Yes	No	No	No	Yes	No	Yes	No	No		No	Yes	No	No	No		Yes	No	No	No
42	3	No	Yes	No	Yes	1	No	Yes	Yes	No	No	No	No	Yes	No		No	No	Yes	No	No		No	No	Yes	Yes	Yes	No		No	Yes	No	No	Yes	No	Yes	No	No		No	Yes	No	Yes	No		Yes	No	No	No
43	3	No	Yes	No	Yes	2	No	Yes	Yes	No	No	No	No	Yes	No		No	Yes	No	No	No		No	Yes	No	No	Yes	No		Yes	No	No	No	Yes	No	Yes	No	Yes		No	Yes	No	No	No		Yes	No	No	No
44	3	No	Yes	No	Yes	1	No	Yes	No	Yes	No	No	No	Yes	No		No	Yes	No	Yes	No		No	No	Yes	No	Yes	No		No	No	Yes	No	Yes	No	No	Yes	No		No	Yes	No	No	No		Yes	No	No	No
45	2	Yes	No	No	Yes	1	No	Yes	Yes	No	No	Yes	No	No	No		No	No	No	Yes	No		No	Yes	No	Yes	Yes	No		No	No	Yes	No	Yes	No	Yes	No	No		No	No	No	No	No		No	Yes	No	No
46	3	No	Yes	No	Yes	1	No	Yes	Yes	No	No	No	No	Yes	No		No	Yes	Yes	No	No		No	Yes	Yes	Yes	Yes	No		Yes	No	No	No	Yes	No	Yes	No	No		No	Yes	No	No	No		No	Yes	No	No
47	3	No	Yes	Yes	No	1	No	Yes	Yes	No	No	No	Yes	No	No		No	Yes	Yes	No	No		No	Yes	Yes	Yes	Yes	No		Yes	No	No	No	Yes	No	Yes	No	No		No	Yes	No	No	No		Yes	No	No	No
48	2	No	Yes	No	Yes	1	No	Yes	Yes	No	No	Yes	No	No	No		No	Yes	Yes	No	No		No	Yes	Yes	Yes	Yes	No		Yes	No	No	No	Yes	No	Yes	No	No		No	Yes	No	No	No		Yes	No	No	No
49	3	No	Yes	No	Yes	2	No	Yes	Yes	No	No	No	No	Yes	No		No	No	Yes	No	No		No	No	No	Yes	Yes	No		No	No	Yes	No	Yes	No	Yes	No	No		Yes	No	No	No	No		No	No	No	No
50	3	No	Yes	No	Yes	1	No	Yes	Yes	No	No	No	No	Yes	No		No	No	Yes	No	No		No	No	No	Yes	No	No		No	No	Yes	No	Yes	No	Yes	No	Yes		Yes	No	Yes	Yes	No		No	No	No	Yes
51	5	Yes	No	Yes	No	3	No	Yes	Yes	No	No	No	No	Yes	No		No	No	Yes	No	No		No	No	Yes	Yes	Yes	Yes	management of third stage of labour	No	No	Yes	No	Yes	No	Yes	No	No		No	Yes	No	Yes	No		No	Yes	No	No
52	3	Yes	No	Yes	No	1	No	Yes	Yes	No	No	No	No	Yes	No		No	No	Yes	No	No		No	No	Yes	No	Yes	No		No	No	Yes	No	Yes	Yes	No	No	No		No	Yes	No	No	Yes	we can start with a low dosage later increase	No	Yes	No	No
53	3	No	Yes	No	Yes	1	No	Yes	Yes	No	No	No	No	Yes	No		No	Yes	No	Yes	No		No	No	No	Yes	Yes	No		No	No	Yes	No	Yes	No	Yes	No	No		No	Yes	No	No	Yes		No	No	No	No
54	6	Yes	No	Yes	No	3	No	Yes	Yes	No	No	No	No	Yes	No		No	No	Yes	No	No		No	No	No	Yes	No	No		No	Yes	No	No	Yes	No	Yes	No	No		No	Yes	No	No	Yes		No	No	No	No
55	2	No	Yes	No	Yes	1	No	Yes	Yes	No	No	No	No	Yes	No		No	Yes	Yes	No	No		No	Yes	No	Yes	No	No		No	No	Yes	No	Yes	No	Yes	No	No		No	Yes	No	No	Yes		No	No	No	No
56	3	No	Yes	No	Yes	1	No	Yes	Yes	No	No	No	No	Yes	No		No	Yes	Yes	No	No		No	Yes	Yes	No	No	No		No	Yes	No	No	Yes	No	Yes	No	No		Yes	No	No	No	No		Yes	No	No	No
57	6	Yes	No	Yes	No	4	No	Yes	Yes	No	No	No	No	Yes	No		No	Yes	No	Yes	No		No	Yes	Yes	Yes	Yes	No		Yes	No	No	No	Yes	No	Yes	No	No		Yes	No	No	No	No		Yes	No	No	No
58	3	Yes	No	Yes	No	2	No	Yes	Yes	No	No	Yes	No	No	No		No	Yes	No	No	No		No	Yes	No	No	Yes	No		Yes	No	No	No	Yes	No	Yes	No	No		Yes	No	No	No	No		Yes	No	No	No
59	3	No	Yes	No	Yes	2	No	Yes	Yes	No	No	No	No	Yes	No		No	Yes	Yes	No	No		No	No	Yes	No	Yes	No		No	No	Yes	No	Yes	Yes	No	No	No		No	Yes	No	No	No		Yes	No	No	No
60	3	Yes	No	No	Yes	1	No	Yes	Yes	No	No	No	No	Yes	No		No	Yes	No	No	No		No	No	Yes	No	Yes	No		Yes	No	No	No	Yes	Yes	No	No	No		No	Yes	No	No	No		Yes	No	No	No
61	3	Yes	No	Yes	No	2	No	Yes	Yes	No	No	No	No	Yes	No		No	Yes	Yes	Yes	No		No	Yes	Yes	Yes	Yes	No		No	No	Yes	No	Yes	Yes	No	No	No		No	Yes	No	Yes	No		Yes	No	No	No
62	3	No	Yes	No	Yes	1	No	Yes	Yes	No	No	No	No	Yes	No		No	No	No	Yes	No		No	Yes	Yes	Yes	Yes	No		No	Yes	No	No	Yes	Yes	No	No	No		No	Yes	No	No	No		Yes	No	No	No
63	2	No	Yes	No	Yes	1	No	Yes	Yes	No	No	No	No	Yes	No		No	No	No	Yes	No		No	No	No	Yes	No	No		No	No	Yes	No	Yes	Yes	No	No	No		No	No	No	No	No		No	No	Yes	No
64	4	No	Yes	No	Yes	2	No	Yes	Yes	No	No	No	No	Yes	No		No	Yes	No	No	No		No	Yes	No	No	No	No		No	No	Yes	No	Yes	Yes	No	No	No		No	No	No	No	No		No	Yes	No	No
65	3	Yes	No	Yes	No	1	No	Yes	Yes	No	No	No	No	Yes	No		No	Yes	Yes	No	No		No	Yes	Yes	No	Yes	No		Yes	No	No	No	Yes	Yes	No	No	No		No	No	No	No	No		No	Yes	No	No
66	3	Yes	No	Yes	No	1	No	Yes	Yes	No	No	No	No	Yes	No		No	Yes	No	No	No		No	Yes	Yes	Yes	Yes	No		Yes	No	No	No	Yes	No	No	Yes	No		No	No	No	No	No		No	Yes	No	No
67	3	Yes	No	Yes	No	1	No	Yes	Yes	No	No	No	No	Yes	No		No	Yes	Yes	No	No		No	Yes	No	No	Yes	No		No	No	Yes	No	Yes	Yes	No	No	No		No	Yes	No	No	No		No	Yes	No	No
68	2	No	Yes	No	Yes	1	No	Yes	Yes	No	No	No	No	Yes	No		No	Yes	No	No	No		No	Yes	No	No	No	No		No	No	Yes	No	Yes	Yes	No	No	No		No	Yes	No	No	No		No	No	No	Yes
69	4	No	Yes	No	Yes	2	No	Yes	Yes	No	No	No	Yes	No	No		No	Yes	Yes	Yes	No		No	Yes	Yes	No	No	No		No	No	Yes	No	Yes	Yes	No	No	No		No	No	No	No	No		No	No	No	Yes
70	3	No	Yes	No	Yes	1	No	Yes	No	Yes	No	No	No	Yes	No		No	Yes	Yes	No	No		No	Yes	No	Yes	No	No		No	No	Yes	No	Yes	Yes	No	No	No		No	Yes	No	No	No		No	Yes	No	No
71	3	Yes	No	Yes	No	1	No	Yes	Yes	No	No	No	No	Yes	No		No	Yes	Yes	No	No		No	Yes	No	Yes	No	No		No	No	Yes	No	Yes	Yes	No	No	No		No	Yes	No	No	No		No	Yes	No	No
72	5	No	Yes	No	Yes	3	Yes	No	Yes	No	No	No	No	Yes	No		No	Yes	Yes	Yes	No		No	Yes	Yes	Yes	No	No		No	No	Yes	No	Yes	Yes	No	No	Yes		No	No	No	No	No		No	No	No	No
73	3	No	Yes	Yes	No	1	No	Yes	Yes	No	No	No	No	Yes	No		No	Yes	Yes	No	No		No	Yes	Yes	No	No	No		No	No	Yes	No	Yes	No	No	No	No		No	No	No	Yes	No		No	Yes	No	No
74	3	No	Yes	Yes	No	1	No	Yes	Yes	No	No	No	No	Yes	No		No	Yes	Yes	Yes	No		No	Yes	Yes	No	No	No		No	No	Yes	No	Yes	Yes	No	No	No		No	No	No	No	No		Yes	No	No	No
75	4	Yes	No	Yes	No	1	No	Yes	Yes	No	No	No	No	Yes	No		No	Yes	Yes	Yes	No		No	Yes	Yes	Yes	No	No		No	No	Yes	No	Yes	Yes	No	No	No		No	No	No	No	No		Yes	No	No	No
76	3	Yes	No	Yes	No	1	No	Yes	Yes	No	No	No	No	Yes	No		No	Yes	Yes	No	No		No	Yes	Yes	No	Yes	No		No	No	Yes	No	Yes	Yes	No	No	No		No	No	No	No	No		Yes	No	No	No
77	3	Yes	No	Yes	No	1	No	Yes	Yes	No	No	No	No	Yes	No		No	No	Yes	No	No		No	Yes	Yes	No	Yes	No		No	No	Yes	No	Yes	Yes	No	No	No		No	No	No	No	No		Yes	No	No	No
78	3	Yes	No	Yes	No	1	No	Yes	Yes	No	No	No	No	Yes	No		No	Yes	Yes	Yes	No		No	Yes	Yes	No	Yes	No		No	No	Yes	Yes	No	Yes	No	No	No		No	No	No	No	No		Yes	No	No	No
79	3	Yes	No	Yes	No	1	No	Yes	Yes	No	No	No	No	Yes	No		No	Yes	Yes	Yes	No		No	Yes	Yes	Yes	Yes	No		Yes	No	No	No	Yes	Yes	No	No	No		No	No	No	No	No		Yes	No	No	No
80	2	Yes	No	Yes	No	1	No	Yes	Yes	No	No	No	No	Yes	No		No	Yes	No	No	No		No	No	No	Yes	Yes	No		Yes	No	No	No	Yes	No	Yes	No	No		No	Yes	No	No	No		Yes	No	No	No
81	3	Yes	No	Yes	No	1	No	Yes	Yes	No	No	No	No	Yes	No		No	Yes	No	No	No		No	No	Yes	No	Yes	No		No	No	Yes	No	Yes	Yes	No	No	No		No	Yes	No	No	No		Yes	No	No	No
82	3	Yes	No	No	Yes	1	No	Yes	Yes	No	No	No	No	Yes	No		No	No	No	No	No		Yes	Yes	Yes	Yes	Yes	No		Yes	No	No	No	Yes	Yes	No	No	No		No	No	No	Yes	No		Yes	No	No	No
83	4	No	Yes	No	Yes	3	No	Yes	Yes	No	No	No	No	Yes	No		No	Yes	Yes	No	No		No	Yes	No	Yes	Yes	No		No	No	Yes	No	Yes	Yes	No	No	No		No	Yes	No	No	No		Yes	No	No	No
84	2	No	Yes	No	Yes	1	No	Yes	Yes	No	No	No	No	No	Yes		No	Yes	No	No	No		No	No	No	Yes	No	No		No	No	Yes	No	Yes	Yes	No	No	Yes		No	No	No	No	No		Yes	No	No	No
85	2	No	Yes	No	Yes	1	No	Yes	Yes	No	No	No	No	Yes	No		No	Yes	No	No	No		No	No	No	Yes	No	No		No	No	Yes	No	Yes	No	Yes	No	No		No	No	No	No	No		Yes	No	No	No
86	2	No	Yes	No	Yes	1	No	Yes	Yes	No	No	No	No	Yes	No		No	Yes	No	No	No		No	No	No	Yes	No	No		No	No	Yes	No	Yes	No	No	No	Yes		No	No	No	No	No		Yes	No	No	No
87	2	No	Yes	No	Yes	1	No	Yes	No	Yes	No	No	No	Yes	No		No	No	Yes	Yes	No		No	No	No	No	Yes	No		No	No	Yes	No	Yes	Yes	No	No	No		No	Yes	Yes	No	No		Yes	No	No	No
88	3	No	Yes	No	Yes	1	No	Yes	Yes	No	No	No	No	Yes	No		No	Yes	No	No	No		No	Yes	No	No	No	No		No	No	Yes	No	Yes	No	Yes	No	No		No	No	No	No	No		No	Yes	No	No
89	6	No	Yes	Yes	No	3	No	Yes	Yes	No	No	No	No	Yes	No		No	Yes	Yes	Yes	No		No	Yes	Yes	Yes	Yes	No		No	No	Yes	No	Yes	Yes	Yes	No	No		No	Yes	No	No	No		No	No	No	Yes
90	4	Yes	No	Yes	No	2	No	Yes	Yes	No	No	No	No	No	Yes		No	Yes	Yes	No	No		No	No	Yes	No	Yes	No		No	No	Yes	No	Yes	No	Yes	No	No		No	Yes	No	No	No		No	Yes	No	No
91	3	No	Yes	No	Yes	1	No	Yes	Yes	No	No	No	No	Yes	No		No	Yes	Yes	No	No		No	No	Yes	No	Yes	No		No	No	Yes	No	Yes	No	No	No	Yes		No	Yes	No	No	No		No	Yes	No	No
92	5	No	Yes	No	Yes	3	No	Yes	Yes	No	No	No	No	Yes	No		No	Yes	No	Yes	No		No	No	No	No	Yes	No		No	No	Yes	No	Yes	No	Yes	No	No		Yes	No	No	No	No		No	Yes	No	No
93	2	No	Yes	No	Yes	1	No	Yes	Yes	No	No	No	No	Yes	No		No	Yes	Yes	Yes	No		No	Yes	Yes	No	Yes	No		No	No	Yes	No	Yes	No	No	No	No		No	Yes	No	No	No		No	Yes	No	No
94	2	No	Yes	No	Yes	1	No	Yes	Yes	No	No	No	No	Yes	No		No	No	No	Yes	No		No	Yes	No	No	Yes	No		No	No	Yes	No	Yes	No	No	No	No		No	Yes	No	No	No		No	No	No	No
95	2	No	Yes	No	Yes	1	No	Yes	Yes	No	No	No	No	Yes	No		No	Yes	No	No	Yes	syncopy	No	No	No	Yes	No	No		No	No	Yes	No	Yes	No	Yes	No	No		Yes	No	No	No	No		No	Yes	No	No
96	4	No	Yes	No	Yes	3	No	Yes	Yes	No	No	No	No	Yes	No		No	Yes	Yes	No	No		No	No	Yes	Yes	Yes	No		No	Yes	No	No	Yes	Yes	No	No	No		No	Yes	No	No	No		No	Yes	No	No
97	4	No	Yes	No	Yes	2	No	Yes	Yes	No	Yes	No	No	No	No		No	No	No	Yes	No		No	Yes	No	No	Yes	No		No	No	Yes	No	Yes	No	Yes	No	Yes		No	No	No	No	No		No	No	Yes	No
98	3	No	Yes	No	Yes	1	No	Yes	Yes	No	Yes	No	No	No	No		No	No	No	Yes	No		No	No	No	Yes	No	No		No	No	Yes	No	Yes	Yes	No	No	Yes		No	Yes	No	No	No		No	Yes	No	No
99	3	Yes	No	No	Yes	1	No	Yes	Yes	No	No	No	No	Yes	No		No	Yes	No	No	No		No	Yes	Yes	Yes	Yes	No		No	No	Yes	No	Yes	No	Yes	No	No		No	Yes	No	No	No		No	Yes	No	No
100	2	No	Yes	No	Yes	1	No	Yes	Yes	No	Yes	No	No	No	No		No	No	No	Yes	No		No	No	Yes	Yes	Yes	No		No	No	Yes	No	Yes	Yes	No	No	No		No	Yes	No	No	No		No	Yes	No	No
101	3	Yes	No	Yes	No	2	No	Yes	Yes	No	No	No	No	Yes	No		No	Yes	Yes	Yes	Yes		No	Yes	Yes	Yes	Yes	Yes	during uterine evacuation	No	No	Yes	No	Yes	Yes	No	No	No		No	Yes	No	No	No		No	Yes	No	No
102	3	No	Yes	No	Yes	2	No	Yes	Yes	No	No	No	No	Yes	No		No	Yes	No	No	No		No	No	Yes	No	Yes	No		No	No	Yes	No	Yes	Yes	No	No	No		Yes	No	No	No	No		No	Yes	No	No
103	3	No	Yes	Yes	No	1	No	Yes	Yes	No	No	No	No	No	No		Yes	Yes	No	No	No		No	Yes	Yes	Yes	No	No		No	No	Yes	No	Yes	Yes	No	No	No		Yes	No	No	No	No		No	No	No	Yes
104	2	No	Yes	No	Yes	1	No	Yes	Yes	No	No	No	No	Yes	No		No	Yes	No	No	No		No	No	Yes	No	Yes	No		No	No	Yes	No	Yes	Yes	No	No	No		Yes	No	No	Yes	No		No	Yes	No	No
105	4	No	Yes	Yes	No	2	No	Yes	Yes	No	No	No	No	Yes	No		No	Yes	Yes	Yes	No		No	Yes	Yes	Yes	Yes	No		No	No	Yes	No	Yes	No	No	No	No		Yes	No	No	No	No		No	Yes	No	No
106	4	No	Yes	No	Yes	2	No	Yes	Yes	No	No	No	No	Yes	No		No	Yes	No	Yes	No		No	No	Yes	Yes	Yes	No		Yes	No	No	No	Yes	Yes	No	No	No		No	No	No	No	No		No	Yes	No	No
107	3	No	Yes	No	Yes	1	No	Yes	Yes	No	No	No	No	Yes	No		No	Yes	No	Yes	No		No	Yes	No	Yes	Yes	No		No	No	Yes	No	Yes	Yes	No	No	Yes		No	No	No	Yes	No		No	No	No	Yes
108	4	Yes	No	Yes	No	2	No	Yes	Yes	No	No	No	No	Yes	No		No	Yes	Yes	Yes	No		No	Yes	Yes	Yes	Yes	No		No	No	Yes	No	Yes	No	No	No	No		No	No	No	No	No		No	No	No	Yes
109	2	No	Yes	No	Yes	1	No	Yes	Yes	No	No	No	No	Yes	No		No	No	Yes	No	No		No	Yes	Yes	Yes	No	No		No	No	Yes	No	Yes	No	Yes	No	No		Yes	No	No	No	No		No	No	No	Yes
110	2	No	Yes	Yes	No	1	No	Yes	Yes	No	No	No	No	Yes	No		No	No	Yes	No	No		No	Yes	Yes	Yes	Yes	No		No	No	Yes	No	Yes	Yes	No	No	No		No	No	No	No	No		No	Yes	No	No
111	3	Yes	No	Yes	No	1	No	Yes	Yes	No	No	No	No	Yes	No		No	Yes	No	Yes	No		No	Yes	Yes	Yes	Yes	No		No	No	Yes	No	Yes	No	Yes	No	No		No	Yes	No	Yes	No		No	Yes	No	No
112	3	No	Yes	No	Yes	1	No	Yes	Yes	No	No	No	No	Yes	No		No	No	Yes	No	No		No	No	Yes	Yes	No	No		No	No	Yes	No	Yes	Yes	No	No	No		No	No	No	No	No		No	No	No	Yes
113	2	Yes	No	Yes	No	1	No	Yes	Yes	No	No	No	No	Yes	No		No	No	Yes	No	No		No	No	Yes	No	Yes	No		Yes	No	No	No	Yes	Yes	No	No	No		No	No	No	Yes	No		No	No	No	Yes
114	3	No	Yes	No	Yes	1	No	Yes	Yes	No	No	No	No	Yes	No		No	No	No	Yes	No		No	Yes	Yes	Yes	Yes	No		Yes	No	No	No	Yes	Yes	No	No	No		No	Yes	No	No	No		Yes	No	No	No
115	4	No	Yes	No	Yes	1	No	Yes	Yes	No	No	No	No	Yes	No		No	Yes	No	No	No		No	Yes	Yes	Yes	Yes	No		No	No	Yes	No	Yes	Yes	No	No	No		No	Yes	No	No	No		No	Yes	No	No
116	3	Yes	No	Yes	No	1	No	Yes	Yes	No	No	No	No	Yes	No		No	No	Yes	Yes	No		No	No	Yes	Yes	Yes	No		No	No	Yes	No	Yes	Yes	No	No	No		No	Yes	No	Yes	No		No	Yes	No	No
117	3	No	Yes	Yes	No	1	No	Yes	Yes	No	No	No	No	Yes	No		No	Yes	Yes	Yes	No		No	Yes	Yes	Yes	Yes	No		No	No	Yes	No	Yes	Yes	No	No	No		No	No	No	No	No		Yes	No	No	No
118	3	Yes	No	Yes	No	2	No	Yes	Yes	No	No	No	No	Yes	No		No	Yes	Yes	No	No		No	No	Yes	Yes	Yes	No		No	No	Yes	No	Yes	Yes	No	No	No		No	No	No	No	No		No	Yes	No	No
119	2	No	Yes	No	Yes	1	No	Yes	Yes	No	No	No	No	Yes	No		No	Yes	Yes	Yes	No		No	Yes	Yes	Yes	Yes	No		No	No	Yes	No	Yes	Yes	No	No	No		No	No	No	Yes	No		No	Yes	No	No
120	3	No	Yes	No	Yes	1	No	Yes	No	Yes	No	No	No	Yes	No		No	Yes	Yes	Yes	No		No	Yes	Yes	Yes	No	No		No	No	Yes	No	Yes	Yes	No	No	No		No	No	No	No	No		No	Yes	No	No
121	2	No	Yes	No	Yes	1	No	Yes	No	Yes	No	No	No	Yes	No		No	Yes	Yes	Yes	No		No	Yes	Yes	Yes	Yes	No		No	No	Yes	No	Yes	Yes	No	No	No		No	No	No	No	No		Yes	No	No	No
122	2	No	Yes	No	Yes	1	No	Yes	Yes	No	No	No	No	No	Yes		No	Yes	No	No	No		No	Yes	No	Yes	Yes	No		No	No	Yes	No	Yes	No	Yes	No	No		No	Yes	No	No	No		Yes	No	No	No
123	2	No	Yes	No	Yes	1	No	Yes	Yes	No	No	Yes	No	No	No		No	Yes	No	No	No		No	Yes	Yes	Yes	Yes	No		No	No	Yes	No	Yes	No	Yes	No	No		No	Yes	No	No	No		No	No	No	Yes
124	5	No	Yes	No	Yes	4	No	Yes	Yes	No	No	No	No	Yes	No		No	No	No	Yes	No		No	No	No	Yes	No	No		No	No	Yes	No	Yes	No	Yes	No	No		No	No	No	Yes	No		No	No	No	No
125	3	Yes	No	Yes	No	1	No	Yes	Yes	No	No	No	No	Yes	No		No	Yes	Yes	No	No		No	No	Yes	Yes	Yes	No		No	No	Yes	No	Yes	No	Yes	No	No		No	Yes	No	Yes	No		No	No	No	Yes
126	3	No	Yes	No	Yes	1	No	Yes	Yes	No	No	No	No	Yes	No		No	Yes	No	Yes	No		No	No	No	Yes	Yes	No		No	No	Yes	No	Yes	No	Yes	No	No		No	No	Yes	No	No		No	Yes	No	No
127	5	Yes	No	Yes	No	3	No	Yes	Yes	No	No	No	No	Yes	No		No	Yes	Yes	No	No		No	No	Yes	No	Yes	No		Yes	No	Yes	No	Yes	Yes	No	No	No		No	No	No	Yes	No		No	Yes	No	No
128	3	Yes	No	Yes	No	1	No	Yes	Yes	No	No	No	No	Yes	No		No	Yes	Yes	No	Yes	PT, APTT	No	No	Yes	No	Yes	No		No	No	Yes	No	Yes	Yes	No	No	No		Yes	No	No	No	No		Yes	No	No	No
129	2	No	Yes	No	Yes	1	No	Yes	No	Yes	No	No	No	Yes	No		No	Yes	Yes	No	No		No	No	Yes	No	Yes	No		No	No	Yes	No	Yes	No	Yes	No	Yes		No	Yes	No	No	No		Yes	No	No	No
130	3	No	Yes	No	Yes	1	No	Yes	Yes	No	No	No	No	Yes	No		No	Yes	No	No	No		No	No	Yes	No	Yes	No		No	No	Yes	No	Yes	No	Yes	No	No		Yes	No	No	No	No		Yes	No	No	No
131	2	No	Yes	No	Yes	1	No	Yes	Yes	No	No	No	No	Yes	No		No	Yes	No	No	No		No	No	No	Yes	No	No		No	No	Yes	No	Yes	No	Yes	No	No		No	No	No	No	No		Yes	No	No	No
132	2	No	Yes	No	Yes	1	No	Yes	Yes	No	No	No	No	Yes	No		No	Yes	Yes	No	No		No	No	Yes	No	Yes	No		No	No	Yes	No	Yes	No	Yes	No	No		No	Yes	No	No	No		Yes	No	No	No
133	6	Yes	No	Yes	No	4	No	Yes	Yes	No	No	No	No	Yes	No		No	Yes	No	Yes	No		No	Yes	Yes	Yes	Yes	No		Yes	No	No	No	Yes	Yes	No	No	No		No	Yes	No	Yes	No		Yes	No	No	No
134	6	No	Yes	No	Yes	4	No	Yes	No	Yes	No	No	No	Yes	No		No	Yes	No	No	No		No	Yes	Yes	Yes	Yes	Yes	stimulates milk flow in breast feeding women	No	No	Yes	No	Yes	Yes	No	No	No		No	No	No	No	No		Yes	No	No	No
135	3	Yes	No	Yes	No	1	No	Yes	Yes	No	No	No	No	Yes	Yes	or any bleeding that is enough to compromise clinical condition of patient	No	Yes	Yes	Yes	Yes	genital lacerations	No	Yes	Yes	Yes	Yes	No		Yes	No	No	No	Yes	Yes	No	No	No		No	No	No	No	No		Yes	No	No	No
136	2	No	Yes	No	Yes	1	No	Yes	No	Yes	No	No	No	Yes	No		No	Yes	Yes	No	No		No	No	Yes	Yes	Yes	No		No	No	Yes	No	Yes	Yes	No	No	Yes		No	No	No	No	No		Yes	No	No	No
137	6	No	Yes	No	Yes	4	No	Yes	Yes	No	No	No	No	Yes	No		No	No	No	Yes	No		No	No	Yes	No	Yes	No		No	No	Yes	No	Yes	Yes	No	No	No		Yes	No	No	No	No		No	Yes	No	No
138	4	No	Yes	No	Yes	3	No	Yes	Yes	No	No	No	No	Yes	No		No	No	No	Yes	No		No	No	Yes	Yes	Yes	No		No	No	Yes	No	Yes	Yes	No	No	No		Yes	No	No	No	No		No	Yes	No	No
139	2	Yes	No	Yes	No	1	No	Yes	No	Yes	No	No	No	Yes	No		No	Yes	No	No	No		No	Yes	Yes	No	Yes	No		Yes	No	No	No	Yes	Yes	No	No	No		No	Yes	No	No	No		No	Yes	No	No
140	5	Yes	No	Yes	No	4	No	Yes	Yes	No	No	No	No	Yes	No		No	Yes	Yes	No	No		No	No	Yes	Yes	Yes	No		No	No	Yes	No	Yes	Yes	No	No	No		No	No	No	No	No		No	Yes	No	No
141	3	No	Yes	No	Yes	1	No	Yes	Yes	No	No	No	No	Yes	No		No	No	Yes	No	No		No	No	Yes	No	No	No		No	No	Yes	No	Yes	No	Yes	No	No		No	Yes	No	No	No		No	Yes	No	No
142	3	No	Yes	No	Yes	1	No	Yes	Yes	No	No	No	No	Yes	No		No	No	Yes	No	No		No	No	Yes	No	No	No		No	No	Yes	No	Yes	No	Yes	No	Yes		No	No	No	No	No		No	Yes	No	No
143	1	No	Yes	No	Yes	1	No	Yes	Yes	No	No	No	No	Yes	No		No	No	No	Yes	No		No	Yes	Yes	Yes	Yes	No		No	No	Yes	No	Yes	No	Yes	No	No		Yes	No	Yes	No	No		No	Yes	No	No
144	2	No	Yes	No	Yes	1	No	Yes	Yes	No	No	No	No	Yes	No		No	Yes	Yes	No	No		No	No	Yes	No	No	No		Yes	No	No	No	Yes	Yes	No	No	No		No	Yes	No	No	No		No	Yes	No	No
145	3	No	Yes	No	Yes	2	No	Yes	Yes	No	No	No	No	Yes	No		No	Yes	Yes	No	No		No	Yes	Yes	No	No	No		No	No	Yes	No	Yes	No	Yes	No	No		No	Yes	No	Yes	No		No	Yes	No	No
146	3	No	Yes	No	Yes	1	No	Yes	Yes	No	No	No	No	Yes	No		No	No	Yes	No	No		No	No	Yes	Yes	Yes	No		No	No	Yes	No	Yes	Yes	No	No	No		No	Yes	No	No	No		No	Yes	No	No
147	3	No	Yes	No	Yes	1	No	Yes	Yes	No	Yes	No	No	Yes	No		No	No	No	Yes	No		No	No	No	Yes	Yes	No		No	No	Yes	No	Yes	No	Yes	No	No		No	No	No	Yes	No		No	Yes	No	No
148	6	Yes	No	Yes	No	4	No	Yes	Yes	No	No	No	No	Yes	No		No	Yes	Yes	Yes	Yes	laceration	No	Yes	Yes	Yes	Yes	No		No	No	Yes	No	Yes	Yes	No	No	No		No	Yes	No	No	No		Yes	No	No	No
149	4	No	Yes	Yes	No	2	No	Yes	Yes	No	No	No	No	Yes	No		No	Yes	Yes	Yes	No		No	Yes	Yes	Yes	Yes	No		No	No	Yes	No	Yes	Yes	No	No	No		No	Yes	No	No	No		Yes	No	No	No
150	3	No	Yes	No	Yes	1	No	Yes	Yes	No	No	No	No	Yes	No		No	Yes	Yes	Yes	Yes	laceration	No	Yes	Yes	Yes	Yes	No		No	No	Yes	No	Yes	Yes	No	No	No		No	Yes	No	No	No		Yes	No	No	No
151	5	No	Yes	No	Yes	3	No	Yes	Yes	No	No	No	No	Yes	No		No	No	No	Yes	No		No	No	No	Yes	No	No		Yes	No	No	No	Yes	No	Yes	No	No		Yes	No	No	No	No		Yes	No	No	No
152	2	No	Yes	No	Yes	1	No	Yes	Yes	No	No	No	No	Yes	No		No	No	No	No	Yes		No	Yes	No	Yes	No	No		Yes	No	No	No	Yes	No	Yes	No	No		Yes	No	No	No	No		Yes	No	No	No
153	1	No	Yes	No	Yes	1	No	Yes	Yes	No	No	No	No	Yes	No		No	No	No	No	Yes		No	Yes	No	Yes	No	No		Yes	No	No	No	Yes	No	Yes	No	No		Yes	No	No	No	No		Yes	No	No	No
154	2	No	Yes	No	Yes	1	No	Yes	Yes	No	No	No	No	Yes	No		No	Yes	Yes	No	No		No	Yes	No	No	No	No		No	No	Yes	No	Yes	No	Yes	No	No		No	No	No	No	No		Yes	No	No	No
155	2	Yes	No	Yes	No	1	No	Yes	Yes	No	No	No	No	Yes	No		No	Yes	Yes	Yes	No		No	Yes	Yes	Yes	Yes	No		Yes	Yes	Yes	No	Yes	No	No	No	No		No	No	No	No	No		Yes	No	No	No
156	3	No	Yes	No	Yes	1	No	Yes	No	Yes	No	No	No	Yes	No		No	No	No	Yes	No		No	No	No	Yes	Yes	No		No	No	Yes	No	Yes	No	Yes	No	No		No	No	No	No	No		Yes	No	No	No
157	4	Yes	No	No	Yes	2	No	Yes	Yes	No	No	No	No	Yes	No		No	Yes	No	No	No		No	Yes	No	Yes	Yes	No		No	No	Yes	No	Yes	No	Yes	No	No		No	No	No	No	No		Yes	No	No	No
158	2	No	Yes	No	Yes	1	No	Yes	Yes	No	No	No	No	Yes	No		No	Yes	No	No	No		No	Yes	Yes	Yes	Yes	Yes	promote lactation in cases of faulty milk ejection	No	Yes	No	No	Yes	No	Yes	No	No		No	No	No	No	No		Yes	No	No	No
159	2	Yes	No	No	Yes	1	No	Yes	Yes	No	No	No	No	Yes	No		No	No	No	No	No		Yes	Yes	No	Yes	No	No		No	No	Yes	No	Yes	No	Yes	No	No		No	No	No	No	No		Yes	No	No	No
160	2	No	Yes	No	Yes	1	No	Yes	Yes	No	No	No	No	Yes	No		No	Yes	No	No	No		No	No	Yes	Yes	Yes	No		No	No	Yes	No	Yes	Yes	No	No	No		No	Yes	No	Yes	No		Yes	No	No	No
161	5	No	Yes	No	Yes	3	No	Yes	Yes	No	No	No	No	Yes	No		No	Yes	No	No	No		No	Yes	Yes	Yes	Yes	No		Yes	No	No	No	Yes	Yes	No	No	No		No	No	No	No	Yes		Yes	No	No	No
162	3	No	Yes	Yes	No	1	No	Yes	Yes	No	No	No	No	No	No		No	Yes	No	No	No		No	Yes	Yes	No	No	No		No	No	Yes	No	Yes	Yes	No	No	No		No	No	No	No	No		Yes	No	No	No
163	3	No	Yes	No	Yes	2	No	Yes	Yes	No	No	No	No	Yes	No		No	Yes	No	No	No		No	No	Yes	No	No	No		Yes	No	No	No	Yes	Yes	No	No	No		No	Yes	No	Yes	No		Yes	No	No	No
164	3	No	Yes	Yes	No	1	No	Yes	Yes	No	No	No	No	No	No		No	Yes	Yes	No	No		No	Yes	Yes	No	No	Yes		No	No	Yes	No	Yes	Yes	No	No	No		No	Yes	No	Yes	No		No	Yes	No	No
165	3	Yes	No	Yes	No	1	No	Yes	Yes	No	No	No	No	No	No		Yes	Yes	Yes	No	Yes	PCV	No	Yes	Yes	Yes	Yes	No		No	No	Yes	No	Yes	Yes	No	No	No		No	Yes	No	No	No		No	Yes	No	No
166	2	No	Yes	No	Yes	1	No	Yes	No	Yes	No	No	No	Yes	No		No	Yes	No	No	No		No	Yes	Yes	Yes	Yes	No		No	No	Yes	No	Yes	No	Yes	No	No		Yes	No	No	No	No		No	Yes	No	No
167	3	No	Yes	No	Yes	3	No	Yes	Yes	No	No	No	No	Yes	No		No	Yes	Yes	Yes	No		No	No	Yes	Yes	No	No		No	No	No	No	Yes	Yes	No	No	No		Yes	No	No	No	No		No	Yes	No	No
168	3	Yes	No	Yes	No	1	No	Yes	Yes	No	No	No	No	Yes	No		No	Yes	No	Yes	No		No	Yes	Yes	Yes	Yes	No		No	No	Yes	No	Yes	Yes	No	No	No		Yes	No	No	No	No		No	Yes	No	No
169	3	Yes	No	Yes	No	1	No	Yes	Yes	No	No	No	No	Yes	No		No	Yes	No	Yes	No		No	Yes	Yes	Yes	Yes	No		No	No	Yes	No	Yes	Yes	No	No	No		Yes	No	No	No	No		No	Yes	No	No
170	4	No	Yes	No	Yes	3	No	Yes	Yes	No	No	Yes	No	No	No		No	Yes	No	No	No		No	No	Yes	Yes	Yes	No		No	No	Yes	No	Yes	No	No	No	No		No	Yes	No	No	No		No	Yes	No	No
171	3	No	Yes	No	Yes	2	No	Yes	Yes	No	No	No	Yes	No	No		No	Yes	Yes	Yes	No		No	No	Yes	No	Yes	No		No	Yes	No	Yes	No	Yes	No	No	No		Yes	No	No	No	No		No	Yes	No	No
172	2	Yes	No	Yes	No	2	No	Yes	Yes	No	No	No	No	Yes	No		No	Yes	Yes	No	No		No	No	Yes	Yes	Yes	No		No	No	Yes	Yes	No	Yes	No	No	No		No	Yes	No	Yes	No		No	No	Yes	No
173	2	No	Yes	No	Yes	1	No	Yes	Yes	No	No	No	No	Yes	No		No	No	Yes	No	No		No	No	Yes	Yes	Yes	No		No	Yes	No	No	Yes	No	Yes	No	No		No	No	No	No	No		No	Yes	No	No
174	3	No	Yes	No	Yes	1	No	Yes	No	Yes	No	No	No	Yes	No		No	Yes	No	No	No		No	No	No	Yes	Yes	No		No	No	Yes	No	Yes	Yes	No	No	No		No	Yes	No	Yes	No		No	No	No	No
175	2	No	Yes	No	Yes	1	No	Yes	Yes	No	No	No	No	Yes	No		No	No	No	Yes	No		No	Yes	Yes	Yes	No	No		No	No	Yes	No	Yes	No	No	Yes	No		Yes	No	Yes	No	No		No	Yes	No	No
176	3	No	Yes	No	Yes	1	No	Yes	Yes	No	No	No	No	Yes	No		No	Yes	No	No	No		No	Yes	Yes	Yes	Yes	No		No	No	Yes	No	Yes	Yes	No	No	No		Yes	No	No	No	No		No	No	Yes	No
177	6	Yes	No	Yes	No	3	No	Yes	Yes	No	No	No	No	Yes	No		No	Yes	Yes	No	No		No	Yes	Yes	Yes	No	No		Yes	No	No	No	Yes	No	No	Yes	No		No	No	No	Yes	No		No	No	No	No
178	5	No	Yes	No	Yes	4	No	Yes	Yes	No	No	No	No	Yes	No		No	Yes	No	No	No		No	No	Yes	No	Yes	No		No	No	Yes	No	Yes	No	Yes	No	No		No	Yes	No	No	Yes		No	No	No	No
179	4	No	Yes	No	Yes	2	No	Yes	Yes	No	No	No	No	Yes	No		No	Yes	No	No	No		No	No	Yes	No	Yes	No		No	No	Yes	No	Yes	No	Yes	No	No		No	Yes	No	No	No		No	No	No	No
180	3	No	Yes	No	Yes	2	No	Yes	Yes	No	No	No	Yes	No	No		No	Yes	No	No	No		No	Yes	No	Yes	Yes	No		Yes	No	No	No	Yes	No	No	Yes	No		No	Yes	No	No	No		No	No	No	No
181	3	No	Yes	No	Yes	1	No	Yes	Yes	No	No	No	No	Yes	No		No	No	No	No	No		Yes	No	Yes	No	Yes	No		Yes	No	No	No	Yes	Yes	No	No	No		No	Yes	No	No	No		No	No	No	No
182	2	No	Yes	No	Yes	1	No	Yes	Yes	No	No	No	No	Yes	No		No	Yes	No	Yes	No		No	Yes	No	Yes	No	No		Yes	No	No	No	Yes	Yes	No	No	No		No	Yes	No	Yes	No		No	Yes	No	No
183	2	No	Yes	No	Yes	1	No	Yes	Yes	No	No	No	No	Yes	No		No	Yes	No	Yes	No		No	No	Yes	No	Yes	No		Yes	No	No	No	Yes	Yes	No	No	No		No	Yes	No	No	No		Yes	No	No	No
184	3	Yes	No	No	Yes	2	No	Yes	Yes	No	No	No	No	Yes	No		No	No	No	No	No		Yes	Yes	No	Yes	No	No		Yes	No	No	No	Yes	Yes	No	No	No		No	Yes	No	No	No		No	Yes	No	No
185	5	Yes	No	Yes	No	2	No	Yes	Yes	No	No	No	No	Yes	No		No	Yes	No	Yes	No		No	No	Yes	Yes	Yes	No		Yes	No	No	No	Yes	Yes	No	No	No		No	Yes	No	No	No		Yes	No	No	No
186	4	No	Yes	No	Yes	2	No	Yes	No	Yes	No	No	No	Yes	No		No	No	Yes	No	No		No	Yes	Yes	Yes	Yes	No		No	No	Yes	No	Yes	Yes	Yes	No	No		No	No	No	No	No		Yes	No	No	No
187	2	No	Yes	No	Yes	1	No	Yes	Yes	No	No	No	No	Yes	No		No	Yes	No	No	No		No	No	Yes	Yes	Yes	No		No	No	Yes	No	Yes	No	Yes	No	No		No	Yes	No	No	No		No	Yes	No	No
188	2	No	Yes	Yes	No	1	No	Yes	Yes	No	No	No	No	Yes	No		No	No	Yes	No	No		No	No	No	Yes	No	No		No	No	Yes	No	Yes	No	No	No	No		No	Yes	No	No	No		Yes	No	No	No
189	2	No	Yes	Yes	No	1	No	Yes	Yes	No	No	No	No	Yes	No		No	Yes	Yes	No	No		No	No	No	Yes	Yes	No		No	No	Yes	No	Yes	Yes	No	No	No		No	No	No	No	No		No	Yes	No	No
190	2	No	Yes	No	Yes	1	No	Yes	Yes	No	No	No	No	Yes	No		No	Yes	Yes	Yes	No		No	No	Yes	Yes	Yes	No		No	No	Yes	No	Yes	Yes	No	No	No		No	No	Yes	No	No		Yes	No	No	No
191	2	No	Yes	No	Yes	1	No	Yes	Yes	No	No	No	No	Yes	No		No	Yes	Yes	No	No		No	No	No	Yes	No	No		No	No	Yes	No	Yes	Yes	No	No	No		No	No	No	No	No		No	Yes	No	No
192	3	No	Yes	Yes	No	1	No	Yes	Yes	No	No	No	No	Yes	No		No	Yes	No	No	No		No	Yes	Yes	Yes	Yes	No		Yes	No	No	No	Yes	Yes	No	No	No		No	Yes	No	Yes	No		No	No	No	Yes
193	5	No	Yes	No	Yes	4	No	Yes	Yes	No	No	No	No	Yes	No		No	Yes	Yes	Yes	No		No	No	Yes	Yes	Yes	No		No	No	Yes	No	Yes	No	Yes	No	No		No	No	Yes	No	No		No	No	Yes	No
194	4	Yes	No	Yes	No	2	No	Yes	Yes	No	No	No	No	Yes	No		No	Yes	No	Yes	No		No	Yes	Yes	Yes	Yes	No		Yes	No	No	No	Yes	Yes	No	No	No		No	Yes	No	No	No		Yes	No	No	No
195	3	Yes	No	Yes	No	1	No	Yes	Yes	No	No	No	No	Yes	No		No	Yes	Yes	No	No		No	Yes	Yes	No	Yes	No		Yes	No	No	No	Yes	Yes	No	No	No		No	Yes	No	No	No		Yes	No	No	No
196	3	No	Yes	No	Yes	1	No	Yes	No	Yes	No	No	No	Yes	No		No	Yes	No	No	Yes	prevention of post partum haemorrhage	No	Yes	Yes	Yes	No	No		No	Yes	No	No	Yes	No	Yes	No	No		No	Yes	No	No	No		Yes	No	No	No
197	6	Yes	No	Yes	No	3	No	Yes	Yes	No	No	No	No	Yes	No		No	Yes	Yes	No	No		No	Yes	Yes	Yes	Yes	No		Yes	No	No	No	Yes	No	Yes	No	No		Yes	No	No	No	No		Yes	No	No	No
198	2	No	Yes	No	Yes	1	No	Yes	Yes	No	No	No	No	Yes	No		No	No	No	Yes	No		No	No	Yes	Yes	No	No		No	No	Yes	No	Yes	No	Yes	No	No		Yes	No	No	No	No		Yes	No	No	No
199	4	No	Yes	No	Yes	2	No	Yes	Yes	No	Yes	Yes	Yes	No	No		No	No	No	No	No		Yes	Yes	Yes	Yes	No	No		Yes	No	No	No	Yes	No	Yes	No	No		No	No	No	No	No		Yes	No	No	No
200	3	No	Yes	No	Yes	2	No	Yes	Yes	No	No	No	No	Yes	No		No	No	No	Yes	No		No	No	Yes	No	No	No		No	No	Yes	No	Yes	No	Yes	No	No		No	Yes	No	No	No		No	Yes	No	No
201	3	No	Yes	No	Yes	2	No	Yes	Yes	No	No	No	No	Yes	No		No	Yes	No	No	No		No	Yes	Yes	No	Yes	No		No	No	Yes	Yes	No	Yes	No	No	No		Yes	No	No	Yes	No		No	No	No	Yes
202	3	No	Yes	No	Yes	2	No	Yes	Yes	No	No	No	No	Yes	No		No	No	No	No	No		Yes	Yes	No	Yes	No	No		No	No	Yes	No	Yes	Yes	No	No	No		No	No	No	No	No		No	Yes	No	No
203	3	No	Yes	No	Yes	1	No	Yes	Yes	No	No	No	No	Yes	No		No	Yes	No	Yes	No		No	Yes	No	Yes	Yes	No		No	Yes	No	No	Yes	Yes	No	No	No		No	Yes	No	No	Yes	2.5	No	No	No	No
204	5	No	Yes	No	Yes	3	No	Yes	Yes	No	No	No	No	Yes	No		No	Yes	Yes	Yes	No		No	Yes	Yes	No	Yes	No		No	No	Yes	No	Yes	Yes	No	No	No		Yes	No	No	No	No		Yes	No	No	No
205	3	Yes	No	Yes	No	1	No	Yes	Yes	No	No	No	No	Yes	Yes	vaginal>500mls, caesarean section>1000	No	Yes	Yes	Yes	No		No	Yes	Yes	Yes	Yes	No		No	No	Yes	No	Yes	Yes	No	No	No		Yes	No	No	No	No		Yes	No	No	No
206	5	No	Yes	No	Yes	4	No	Yes	Yes	No	No	No	No	Yes	No		No	Yes	Yes	No	No		No	Yes	Yes	Yes	No	No		No	No	Yes	No	Yes	No	Yes	No	No		No	No	No	No	No		Yes	No	No	No
207	5	No	Yes	No	Yes	4	No	Yes	Yes	No	No	No	No	Yes	No		No	Yes	Yes	Yes	No		No	Yes	Yes	Yes	Yes	No		No	No	Yes	No	Yes	No	Yes	No	No		No	No	No	No	No		No	Yes	No	No
208	6	Yes	No	Yes	No	3	No	Yes	Yes	No	No	No	No	Yes	No		No	Yes	Yes	Yes	No		No	Yes	Yes	Yes	Yes	No		Yes	No	No	No	Yes	No	Yes	Yes	No		No	Yes	No	Yes	No		No	No	No	Yes
209	5	No	Yes	No	Yes	4	No	Yes	No	Yes	No	No	No	Yes	No		No	Yes	Yes	Yes	No		No	Yes	Yes	Yes	No	No		No	No	Yes	No	Yes	No	Yes	No	No		No	No	Yes	No	No		No	No	No	Yes
210	3	No	Yes	No	Yes	1	No	Yes	Yes	No	No	No	No	Yes	No		No	No	No	Yes	No		No	No	No	Yes	Yes	No		No	No	Yes	No	Yes	No	Yes	No	No		No	No	No	Yes	No		No	Yes	No	No
211	2	No	Yes	No	Yes	1	No	Yes	Yes	No	No	No	No	Yes	No		No	Yes	Yes	No	No		No	Yes	Yes	No	No	No		No	No	Yes	No	Yes	Yes	No	No	No		No	Yes	No	No	No		No	Yes	No	No
212	2	No	Yes	No	Yes	1	No	Yes	Yes	No	No	No	No	Yes	No		No	Yes	No	No	No		No	No	Yes	No	Yes	No		No	No	Yes	No	Yes	Yes	No	No	No		No	Yes	No	Yes	No		No	No	No	Yes
213	3	Yes	No	Yes	No	1	No	Yes	Yes	No	No	No	Yes	No	No		No	Yes	No	Yes	No		No	No	Yes	No	No	No		Yes	No	No	No	Yes	Yes	No	No	No		No	Yes	No	No	No		Yes	No	No	No
214	5	No	Yes	No	Yes	4	No	Yes	Yes	No	No	No	No	Yes	No		No	Yes	Yes	Yes	No		No	No	Yes	Yes	Yes	No		Yes	No	No	No	Yes	No	No	Yes	No		No	Yes	No	No	No		Yes	No	No	No
215	4	No	Yes	No	Yes	3	No	Yes	Yes	No	No	No	No	Yes	No		No	Yes	Yes	Yes	No		No	No	Yes	Yes	Yes	No		No	Yes	No	No	Yes	Yes	No	No	No		No	Yes	No	No	No		Yes	No	No	No
216	4	No	Yes	No	Yes	2	No	Yes	Yes	No	No	No	No	Yes	No		No	Yes	No	Yes	No		No	No	No	Yes	Yes	No		No	No	Yes	No	Yes	No	Yes	No	No		No	Yes	No	No	No		Yes	No	No	No
217	2	No	Yes	No	Yes	1	No	Yes	Yes	No	No	No	No	Yes	No		No	Yes	No	No	No		No	Yes	Yes	Yes	Yes	No		No	No	Yes	No	Yes	Yes	No	No	No		Yes	No	No	No	No		Yes	No	No	No
218	3	No	Yes	No	Yes	1	No	Yes	Yes	No	No	No	No	Yes	No		No	Yes	No	No	No		No	No	No	Yes	No	No		No	Yes	No	No	Yes	Yes	No	No	No		Yes	No	No	No	No		Yes	No	No	No
219	2	No	Yes	No	Yes	1	No	Yes	Yes	No	No	No	No	No	No		Yes	Yes	No	No	No		No	Yes	No	No	No	No		Yes	No	No	No	Yes	Yes	No	No	No		Yes	No	No	No	No		Yes	No	No	No
220	6	Yes	No	Yes	No	4	No	Yes	Yes	No	No	No	No	Yes	No		No	Yes	Yes	Yes	No		No	No	Yes	Yes	Yes	No		Yes	No	No	No	Yes	No	Yes	No	No		Yes	Yes	No	No	No		No	Yes	No	No
221	4	No	Yes	No	Yes	2	No	Yes	Yes	No	No	No	No	Yes	No		No	No	No	Yes	No		No	Yes	No	Yes	No	No		Yes	No	No	No	Yes	No	Yes	No	No		No	No	No	No	No		No	No	Yes	No
222	2	No	Yes	No	Yes	1	No	Yes	Yes	No	No	No	No	Yes	No		No	No	No	Yes	No		No	Yes	Yes	Yes	No	No		Yes	No	No	No	Yes	No	Yes	Yes	No		No	Yes	No	No	No		No	Yes	No	No
223	3	No	Yes	No	Yes	1	No	Yes	Yes	No	Yes	No	No	No	No		No	No	No	Yes	No		No	No	No	Yes	No	No		No	Yes	No	No	Yes	Yes	No	No	No		No	Yes	No	No	No		Yes	No	No	No
224	5	No	Yes	No	Yes	4	No	Yes	Yes	No	No	No	No	Yes	No		No	Yes	Yes	No	No		No	Yes	Yes	Yes	Yes	No		No	No	Yes	No	Yes	No	Yes	No	No		No	No	No	No	No		Yes	No	No	No
225	3	No	Yes	No	Yes	1	No	Yes	Yes	No	Yes	No	No	No	No		No	No	No	Yes	No		No	No	No	Yes	No	No		No	Yes	No	No	Yes	No	No	Yes	No		No	No	No	No	No		Yes	No	No	No
226	5	No	Yes	No	Yes	3	No	Yes	Yes	No	No	No	No	Yes	No		No	Yes	No	No	No		No	No	No	Yes	No	No		No	No	Yes	No	Yes	No	No	Yes	Yes	protected from heat	No	No	No	No	No		Yes	No	No	No
227	3	No	Yes	Yes	No	1	No	Yes	Yes	No	No	No	No	Yes	No		No	Yes	No	No	No		No	Yes	Yes	Yes	Yes	No		No	No	Yes	No	Yes	Yes	No	No	No		No	No	Yes	No	No		Yes	No	No	No
228	3	No	Yes	No	Yes	2	No	Yes	Yes	No	No	No	No	Yes	No		No	Yes	No	Yes	No		No	No	No	Yes	No	No		Yes	No	No	No	Yes	Yes	No	No	No		Yes	No	Yes	No	No		Yes	No	No	No
229	4	No	Yes	No	Yes	3	No	Yes	Yes	No	No	Yes	No	No	No		No	Yes	No	No	No		No	No	Yes	Yes	Yes	No		No	No	Yes	No	Yes	No	No	No	No		No	Yes	No	Yes	No		Yes	No	No	No
230	4	No	Yes	No	Yes	3	No	Yes	Yes	No	No	Yes	No	No	No		No	Yes	No	No	No		No	No	Yes	Yes	Yes	No		No	No	Yes	No	Yes	No	No	No	No		No	Yes	No	No	Yes		No	No	No	No
231	2	No	Yes	No	Yes	1	No	Yes	No	Yes	No	No	No	Yes	No		No	Yes	No	No	No		No	Yes	No	No	No	No		Yes	No	No	No	Yes	Yes	No	No	No		No	Yes	No	No	No		No	No	Yes	No
232	2	No	Yes	No	Yes	1	No	Yes	Yes	No	No	No	No	Yes	No		No	Yes	No	No	No		No	Yes	Yes	No	No	No		Yes	No	No	No	Yes	Yes	No	No	No		No	Yes	No	No	No		No	No	Yes	No
233	2	No	Yes	No	Yes	1	No	Yes	Yes	No	No	No	No	Yes	No		No	Yes	No	Yes	No		No	Yes	No	No	Yes	No		Yes	No	No	No	Yes	Yes	No	No	No		Yes	No	No	Yes	No		No	Yes	No	No
234	3	No	Yes	Yes	No	1	No	Yes	Yes	No	No	No	No	Yes	No		No	Yes	Yes	Yes	No		No	Yes	Yes	No	Yes	No		No	No	Yes	No	Yes	Yes	No	No	No		No	Yes	Yes	No	No		No	No	No	Yes
235	2	No	Yes	No	Yes	1	No	Yes	Yes	No	No	No	No	Yes	No		No	No	Yes	No	No		No	Yes	Yes	No	Yes	No		No	No	Yes	No	Yes	No	No	No	No		No	No	No	No	No		No	No	No	No
236	5	No	Yes	No	Yes	4	No	Yes	Yes	No	No	No	No	Yes	No		No	Yes	No	No	No		No	Yes	No	Yes	Yes	No		No	No	Yes	No	Yes	No	Yes	No	No		No	No	No	No	No		No	No	No	No
237	4	Yes	No	Yes	No	2	No	Yes	Yes	No	No	No	No	Yes	No		No	Yes	Yes	Yes	No		No	Yes	Yes	Yes	Yes	No		No	No	Yes	No	Yes	Yes	No	No	No		No	Yes	No	No	No		No	No	No	No
238	5	No	Yes	No	Yes	3	No	Yes	Yes	No	No	No	No	Yes	No		No	No	Yes	No	No		No	No	No	Yes	Yes	No		No	No	Yes	No	Yes	No	Yes	No	No		No	Yes	No	No	No		No	Yes	No	No
239	2	No	Yes	Yes	No	1	No	Yes	Yes	No	No	No	No	Yes	No		No	Yes	No	No	No		No	Yes	Yes	Yes	Yes	No		No	No	Yes	No	Yes	Yes	No	No	No		No	No	No	Yes	No		No	Yes	No	No
240	3	Yes	No	Yes	No	1	No	Yes	Yes	No	No	No	No	Yes	No		No	Yes	Yes	Yes	No		No	Yes	Yes	Yes	Yes	No		Yes	No	No	No	Yes	No	Yes	No	No		No	Yes	No	No	No		No	No	No	No
241	3	No	Yes	No	Yes	1	No	Yes	Yes	No	No	No	No	Yes	No		No	No	No	No	Yes		No	No	No	No	Yes	No		No	No	Yes	No	Yes	No	Yes	No	No		Yes	No	No	No	No		No	No	No	Yes
242	4	No	Yes	Yes	No	1	No	Yes	Yes	No	No	No	No	Yes	No		No	Yes	Yes	Yes	No		No	Yes	Yes	Yes	Yes	No		No	No	Yes	No	Yes	Yes	No	Yes	No		No	Yes	No	No	No		No	Yes	No	No
243	4	No	Yes	No	Yes	2	No	Yes	Yes	No	No	No	No	Yes	No		No	No	Yes	No	No		No	No	Yes	Yes	Yes	No		No	No	Yes	No	Yes	Yes	No	No	No		No	Yes	Yes	No	No		No	Yes	No	No
244	3	Yes	No	Yes	No	1	No	Yes	Yes	No	No	No	No	Yes	No		No	Yes	Yes	Yes	No		No	Yes	Yes	No	Yes	No		No	No	Yes	No	Yes	No	No	No	No		No	Yes	No	No	Yes	2.5IU	No	No	No	Yes
245	2	No	Yes	Yes	No	1	No	Yes	Yes	No	No	Yes	No	No	No		No	No	No	Yes	No		No	Yes	No	No	No	No		No	Yes	No	No	Yes	No	Yes	No	No		No	Yes	No	No	No		No	No	No	Yes
246	6	Yes	No	Yes	No	4	No	Yes	Yes	No	No	No	No	Yes	No		No	Yes	Yes	Yes	No		No	No	Yes	Yes	Yes	No		No	No	Yes	No	Yes	Yes	No	No	No		No	Yes	No	No	No		No	Yes	No	No
247	2	No	Yes	Yes	No	1	No	Yes	Yes	No	No	No	No	Yes	No		No	Yes	Yes	Yes	No		No	No	Yes	Yes	Yes	No		No	No	Yes	No	Yes	Yes	No	No	No		No	No	Yes	No	No		Yes	No	No	No
248	4	No	Yes	No	Yes	2	No	Yes	No	Yes	No	No	No	Yes	No		No	No	Yes	No	No		No	No	Yes	No	No	No		No	No	Yes	No	Yes	Yes	No	No	No		No	Yes	No	No	No		Yes	No	No	No
249	3	No	Yes	No	Yes	2	No	Yes	Yes	No	No	No	No	Yes	No		No	Yes	No	No	Yes	laceration	No	Yes	Yes	Yes	Yes	No		No	No	Yes	No	Yes	Yes	No	No	No		No	Yes	No	No	No		No	Yes	No	No
250	2	No	Yes	No	Yes	1	No	Yes	Yes	No	No	No	Yes	No	No		No	No	Yes	No	No		No	Yes	No	No	No	No		No	Yes	No	No	Yes	No	Yes	No	No		No	No	Yes	No	No		No	Yes	No	No
251	3	No	Yes	No	Yes	1	No	Yes	Yes	No	No	Yes	No	No	No		No	No	No	Yes	No		No	No	Yes	No	No	No		Yes	No	No	Yes	No	No	Yes	No	No		No	No	No	Yes	No		No	No	No	Yes
252	3	No	Yes	No	Yes	2	No	Yes	Yes	No	No	No	No	Yes	No		No	No	No	Yes	No		No	Yes	Yes	Yes	No	No		No	No	Yes	No	Yes	No	No	Yes	No		Yes	No	No	No	No		No	Yes	No	No
253	3	No	Yes	No	Yes	1	No	Yes	Yes	No	No	No	No	Yes	No		No	Yes	No	No	No		No	Yes	Yes	Yes	Yes	No		No	No	Yes	No	Yes	Yes	No	No	No		No	Yes	No	No	No		No	Yes	No	No
254	3	No	Yes	No	Yes	1	No	Yes	Yes	No	No	No	No	Yes	No		No	Yes	No	Yes	No		No	Yes	No	Yes	No	No		No	No	Yes	No	Yes	No	No	Yes	No		Yes	No	No	No	No		Yes	No	No	No
255	3	No	Yes	No	Yes	1	No	Yes	Yes	No	No	No	No	Yes	No		No	Yes	No	No	No		No	Yes	Yes	Yes	Yes	No		No	No	Yes	No	Yes	Yes	No	No	No		No	No	No	No	No		No	Yes	No	No
256	3	Yes	No	Yes	No	1	No	Yes	Yes	No	No	No	No	Yes	No		No	Yes	No	Yes	No		No	Yes	Yes	Yes	Yes	No		No	No	Yes	No	Yes	Yes	No	No	No		Yes	No	No	No	No		No	Yes	No	No
257	4	No	Yes	No	Yes	2	No	Yes	Yes	No	No	No	No	Yes	No		No	Yes	Yes	No	No		No	No	No	No	Yes	No		No	No	Yes	No	Yes	Yes	No	No	No		No	Yes	No	No	No		Yes	No	No	No
258	2	No	Yes	No	Yes	1	No	Yes	Yes	No	No	No	No	Yes	No		No	Yes	No	No	No		No	Yes	Yes	Yes	No	No		No	No	Yes	No	Yes	Yes	No	No	No		Yes	No	No	Yes	No		Yes	No	No	No
259	5	No	Yes	No	Yes	4	No	Yes	Yes	No	No	No	No	Yes	No		No	No	Yes	No	No		No	No	Yes	Yes	Yes	No		No	No	Yes	No	Yes	Yes	No	No	No		No	Yes	No	No	No		Yes	No	No	No
260	4	No	Yes	No	Yes	2	No	Yes	Yes	No	No	No	No	Yes	No		No	Yes	No	Yes	No		No	No	No	Yes	Yes	No		No	No	Yes	No	Yes	No	Yes	No	No		No	Yes	No	No	No		Yes	No	No	No
261	4	No	Yes	No	Yes	3	No	Yes	Yes	No	No	No	No	Yes	No		No	No	Yes	Yes	No		No	No	Yes	Yes	Yes	No		No	No	Yes	No	Yes	No	Yes	No	No		Yes	No	No	No	No		No	No	No	Yes
262	5	No	Yes	Yes	No	4	No	Yes	Yes	No	No	No	No	Yes	No		No	No	Yes	Yes	No		No	No	Yes	Yes	Yes	No		No	No	Yes	No	Yes	No	Yes	No	No		Yes	No	No	Yes	No		No	No	No	Yes
263	4	Yes	No	Yes	No	1	No	Yes	Yes	No	No	No	No	Yes	No		No	Yes	Yes	Yes	No		No	Yes	Yes	Yes	Yes	No		No	No	Yes	No	Yes	No	Yes	No	No		No	No	No	Yes	No		No	No	Yes	No
264	4	No	Yes	No	Yes	2	No	Yes	Yes	No	No	No	No	Yes	No		No	Yes	No	Yes	No		No	No	Yes	Yes	Yes	No		Yes	No	No	No	Yes	Yes	No	No	No		No	Yes	No	Yes	No		Yes	No	No	No
265	4	No	Yes	No	Yes	3	No	Yes	Yes	No	No	No	No	Yes	No		No	Yes	No	Yes	No		No	No	Yes	Yes	Yes	No		No	No	Yes	No	Yes	Yes	No	No	No		No	Yes	No	No	No		Yes	No	No	No
266	4	No	Yes	No	Yes	2	No	Yes	Yes	No	No	No	No	Yes	No		No	Yes	Yes	No	No		No	No	Yes	Yes	Yes	No		No	No	Yes	No	Yes	Yes	No	No	No		No	No	No	No	No		Yes	No	No	No
267	4	No	Yes	No	Yes	3	No	Yes	Yes	No	No	No	No	Yes	No		No	No	No	Yes	No		No	No	Yes	Yes	Yes	No		No	No	Yes	No	Yes	Yes	No	No	No		No	Yes	No	No	No		No	No	No	No
268	5	Yes	No	Yes	No	2	No	Yes	Yes	No	No	No	Yes	No	No		No	Yes	Yes	Yes	No		No	No	Yes	Yes	Yes	No		Yes	No	No	No	Yes	No	Yes	No	No		No	Yes	Yes	No	No		No	Yes	No	No
269	2	No	Yes	No	Yes	1	No	Yes	No	Yes	No	No	No	Yes	No		No	Yes	Yes	No	No		No	No	Yes	No	Yes	No		No	No	Yes	No	Yes	Yes	No	No	No		No	Yes	No	No	No		No	Yes	No	No
270	5	Yes	No	Yes	No	3	No	Yes	Yes	No	No	No	No	No	Yes		No	Yes	No	No	No		No	No	No	Yes	Yes	No		No	No	Yes	No	Yes	No	Yes	No	No		No	Yes	No	No	No		No	No	Yes	No
271	2	Yes	No	Yes	No	1	No	Yes	Yes	No	No	No	No	No	No		No	Yes	No	No	No		No	Yes	Yes	Yes	Yes	No		No	No	Yes	No	Yes	No	Yes	No	No		No	No	No	No	No		No	Yes	No	No
272	3	No	Yes	No	Yes	1	No	Yes	Yes	No	No	No	No	Yes	No		No	No	No	Yes	No		No	No	No	Yes	No	No		No	No	Yes	No	Yes	Yes	No	No	No		Yes	No	No	No	No		No	Yes	No	No
273	2	No	Yes	No	Yes	1	No	Yes	Yes	No	No	No	No	Yes	No		No	Yes	No	No	No		No	No	No	Yes	Yes	No		Yes	No	No	No	Yes	Yes	No	No	No		No	Yes	No	No	No		Yes	No	No	No
274	2	No	Yes	No	Yes	1	No	Yes	Yes	No	No	No	No	Yes	No		No	Yes	No	Yes	Yes		No	No	No	Yes	Yes	No		No	No	Yes	No	Yes	Yes	No	No	No		No	No	No	No	No		Yes	No	No	No
275	3	Yes	No	Yes	No	1	No	Yes	Yes	No	No	No	No	Yes	No		No	No	Yes	No	No		No	No	Yes	Yes	Yes	No		No	No	Yes	No	Yes	Yes	No	No	No		No	Yes	No	No	No		Yes	No	No	No
276	3	No	Yes	Yes	No	1	Yes	No	Yes	No	No	No	No	Yes	No		No	Yes	No	No	No		No	Yes	Yes	Yes	Yes	No		Yes	No	No	No	Yes	No	Yes	No	No		No	Yes	No	No	Yes		Yes	No	No	No
277	2	No	Yes	No	Yes	1	No	Yes	Yes	No	No	No	No	Yes	No		No	No	No	No	No		Yes	No	Yes	Yes	Yes	No		No	No	Yes	No	Yes	No	No	Yes	No		No	Yes	No	No	No		Yes	No	No	No
278	3	No	Yes	No	Yes	2	No	Yes	Yes	No	No	No	No	Yes	No		No	No	Yes	No	No		No	No	Yes	No	Yes	No		No	No	Yes	No	Yes	No	No	No	No		No	Yes	No	No	No		Yes	No	No	No
279	6	No	Yes	Yes	No	3	No	Yes	Yes	No	No	No	No	Yes	No		No	No	Yes	No	No		No	No	Yes	Yes	Yes	No		No	No	Yes	No	Yes	No	Yes	No	No		No	Yes	No	No	No		No	Yes	No	No
280	4	No	Yes	No	Yes	2	No	Yes	Yes	No	No	No	No	Yes	No		No	Yes	Yes	Yes	No		No	No	Yes	Yes	Yes	No		No	No	Yes	No	Yes	No	Yes	No	No		No	Yes	No	No	No		No	Yes	No	No
281	2	No	Yes	No	Yes	1	No	Yes	Yes	No	No	No	No	Yes	No		No	Yes	Yes	Yes	No		No	No	No	Yes	Yes	No		No	No	Yes	No	Yes	Yes	No	No	No		No	Yes	No	Yes	No		No	Yes	No	No
282	3	No	Yes	No	Yes	1	No	Yes	Yes	No	No	No	No	No	No		Yes	Yes	Yes	Yes	No		No	Yes	Yes	Yes	Yes	No		No	No	Yes	No	Yes	Yes	No	No	No		Yes	No	No	Yes	No		No	No	No	No
283	2	No	Yes	No	Yes	1	No	Yes	Yes	No	No	No	No	Yes	No		No	Yes	Yes	Yes	No		No	No	Yes	Yes	Yes	No		No	No	Yes	No	Yes	Yes	No	No	No		No	Yes	No	No	No		No	Yes	No	No
284	2	No	Yes	Yes	No	1	No	Yes	No	Yes	No	No	No	Yes	No		No	Yes	Yes	No	No		No	Yes	Yes	Yes	Yes	No		No	No	Yes	No	Yes	Yes	No	No	No		No	No	No	Yes	No		No	Yes	No	No
285	2	No	Yes	No	Yes	1	No	Yes	Yes	No	No	No	No	Yes	No		No	Yes	No	No	No		No	No	Yes	Yes	Yes	No		No	Yes	No	No	Yes	No	Yes	No	No		No	No	No	Yes	No		No	No	Yes	No
286	3	No	Yes	No	Yes	1	No	Yes	Yes	No	No	No	No	Yes	No		No	Yes	No	No	Yes	retained product	No	No	Yes	Yes	Yes	No		No	No	Yes	No	Yes	No	Yes	No	No		Yes	No	No	No	No		No	No	No	No
287	2	No	Yes	No	Yes	1	No	Yes	Yes	No	No	No	No	Yes	No		No	Yes	No	No	No		No	No	Yes	Yes	Yes	No		No	No	Yes	No	Yes	No	Yes	No	No		No	Yes	No	No	No		No	Yes	No	No
288	4	Yes	No	Yes	No	1	No	Yes	Yes	No	No	No	No	Yes	No		No	Yes	Yes	Yes	No		No	No	Yes	No	Yes	No		No	No	Yes	No	Yes	No	Yes	No	No		No	Yes	No	No	No		No	No	No	No
289	3	No	Yes	No	Yes	1	No	Yes	Yes	No	No	No	No	Yes	No		No	No	Yes	Yes	No		No	No	Yes	No	Yes	No		No	No	Yes	No	Yes	No	Yes	No	No		Yes	No	Yes	No	No		No	Yes	No	No
290	2	Yes	No	No	Yes	1	No	Yes	Yes	No	No	No	No	Yes	No		No	Yes	No	No	No		No	No	No	No	Yes	No		No	Yes	No	No	Yes	No	Yes	No	No		No	No	No	No	No		Yes	No	No	No
291	3	Yes	No	Yes	No	1	No	Yes	Yes	No	No	No	No	Yes	No		No	No	Yes	No	No		No	Yes	Yes	Yes	Yes	No		No	No	Yes	No	Yes	No	Yes	No	No		No	Yes	No	No	No		Yes	No	No	No
292	4	No	Yes	No	Yes	2	No	Yes	Yes	No	No	No	No	Yes	No		No	No	No	Yes	No		No	Yes	Yes	Yes	No	No		Yes	No	No	No	Yes	No	Yes	No	No		No	Yes	No	No	No		Yes	No	No	No
293	3	No	Yes	No	Yes	1	No	Yes	Yes	No	No	No	No	Yes	No		No	No	No	Yes	No		No	Yes	Yes	Yes	Yes	No		No	No	Yes	No	Yes	Yes	No	No	No		No	Yes	No	Yes	No		Yes	Yes	No	No
294	6	Yes	No	Yes	No	4	No	Yes	Yes	No	No	No	No	Yes	No		No	Yes	Yes	Yes	No		No	Yes	Yes	Yes	Yes	No		No	No	Yes	No	Yes	No	Yes	No	No		No	Yes	No	Yes	No		Yes	Yes	No	No
295	4	No	Yes	No	Yes	1	No	Yes	Yes	No	No	No	No	Yes	No		No	Yes	No	No	No		No	No	Yes	Yes	Yes	No		No	No	Yes	No	Yes	Yes	No	No	No		No	Yes	No	Yes	No		Yes	Yes	No	No
296	4	No	Yes	No	Yes	2	No	Yes	Yes	No	No	No	No	Yes	No		No	Yes	Yes	Yes	No		No	No	Yes	Yes	No	No		No	No	Yes	No	Yes	No	Yes	No	No		No	Yes	No	Yes	No		Yes	Yes	No	No
297	5	No	Yes	No	Yes	3	No	Yes	Yes	No	No	No	No	Yes	No		No	Yes	Yes	No	No		No	No	Yes	Yes	No	No		No	Yes	No	No	Yes	Yes	No	No	No		No	Yes	No	Yes	No		Yes	Yes	No	No
298	5	Yes	No	Yes	No	2	No	Yes	No	Yes	No	No	No	Yes	No		No	No	No	Yes	No		No	Yes	Yes	Yes	Yes	No		No	Yes	No	No	Yes	No	Yes	No	No		Yes	No	No	No	No		Yes	No	No	No
299	2	No	Yes	No	Yes	1	No	Yes	Yes	No	No	No	No	Yes	No		No	Yes	No	No	No		No	Yes	No	Yes	No	No		No	No	Yes	No	Yes	No	Yes	No	No		No	No	No	No	No		Yes	No	No	No
300	2	No	Yes	No	Yes	1	No	Yes	Yes	No	No	No	No	Yes	No		No	No	No	Yes	No		No	Yes	Yes	Yes	Yes	No		No	No	Yes	No	Yes	Yes	No	No	No		No	No	No	No	No		Yes	No	No	No
301	2	No	Yes	No	Yes	1	No	Yes	Yes	No	No	Yes	No	No	No		No	Yes	No	Yes	No		No	No	No	Yes	No	No		No	No	Yes	No	Yes	No	Yes	No	No		No	Yes	No	No	No		Yes	No	No	No
302	3	Yes	No	Yes	No	1	No	Yes	Yes	No	No	No	No	Yes	No		No	No	Yes	No	No		No	No	Yes	Yes	Yes	No		No	No	Yes	No	Yes	No	Yes	No	No		No	Yes	No	No	No		No	Yes	No	No
303	3	No	Yes	No	Yes	2	No	Yes	Yes	No	No	Yes	No	No	No		No	Yes	Yes	Yes	No		No	No	No	Yes	Yes	No		No	No	Yes	No	Yes	No	Yes	No	No		No	Yes	No	No	No		No	Yes	No	No
304	3	No	Yes	No	Yes	1	No	Yes	Yes	No	No	No	No	Yes	No		No	Yes	Yes	Yes	Yes	cervical lacerations	No	No	Yes	Yes	No	No		No	No	Yes	No	Yes	Yes	No	No	No		Yes	No	No	No	No		No	Yes	No	No
305	3	Yes	No	Yes	No	1	No	Yes	Yes	No	No	No	No	Yes	No		No	No	Yes	Yes	No		No	No	Yes	Yes	Yes	No		No	No	Yes	No	Yes	Yes	No	No	No		No	Yes	No	No	No		No	Yes	No	No
306	3	No	Yes	No	Yes	1	No	Yes	Yes	No	No	No	No	Yes	No		No	Yes	Yes	Yes	No		No	No	Yes	Yes	Yes	No		No	No	Yes	No	Yes	Yes	No	No	No		No	Yes	No	No	No		No	Yes	No	No
307	3	Yes	No	Yes	No	1	No	Yes	Yes	No	No	No	No	Yes	No		No	No	Yes	No	No		No	Yes	Yes	Yes	Yes	No		No	No	Yes	No	Yes	No	Yes	No	No		No	Yes	No	Yes	No		No	Yes	No	No
308	5	Yes	No	Yes	No	3	No	Yes	Yes	No	No	No	No	Yes	No		No	No	No	Yes	No		No	No	Yes	Yes	Yes	No		No	No	Yes	No	Yes	No	Yes	No	No		No	Yes	No	No	No		No	No	No	Yes
309	3	No	Yes	No	Yes	1	No	Yes	Yes	No	No	No	No	Yes	No		No	Yes	No	No	No		No	No	Yes	Yes	Yes	No		No	No	Yes	No	Yes	No	Yes	No	No		No	Yes	No	No	No		No	Yes	No	No
310	3	No	Yes	No	Yes	1	No	Yes	Yes	No	No	No	No	Yes	No		No	No	No	Yes	No		No	Yes	Yes	Yes	Yes	No		No	No	Yes	No	Yes	No	Yes	No	No		No	Yes	No	No	No		No	No	No	Yes
311	4	No	Yes	No	Yes	2	No	Yes	Yes	No	No	No	No	Yes	No		No	No	No	Yes	No		No	Yes	Yes	Yes	Yes	No		No	No	Yes	No	Yes	No	Yes	No	No		No	Yes	No	No	No		No	No	No	No
312	3	No	Yes	No	Yes	1	No	Yes	Yes	No	No	No	No	Yes	No		No	Yes	No	No	No		No	No	Yes	Yes	Yes	No		No	No	Yes	No	Yes	No	Yes	No	No		No	Yes	No	No	No		No	Yes	No	No
313	4	No	Yes	No	Yes	3	No	Yes	Yes	No	No	No	No	Yes	No		No	Yes	Yes	Yes	No		No	Yes	Yes	Yes	Yes	No		No	No	Yes	No	Yes	No	Yes	No	No		No	Yes	No	Yes	No		No	No	Yes	No
314	6	Yes	No	Yes	No	4	No	Yes	No	Yes	No	No	No	Yes	No		No	Yes	Yes	Yes	Yes		No	Yes	Yes	Yes	Yes	No		Yes	No	No	No	Yes	No	Yes	No	No		No	No	Yes	No	No		No	Yes	No	No
315	4	No	Yes	No	Yes	2	No	Yes	Yes	No	No	No	No	Yes	No		No	Yes	Yes	No	No		No	No	Yes	Yes	No	No		No	No	Yes	No	Yes	No	Yes	No	No		No	Yes	No	No	No		No	Yes	No	No
316	5	Yes	No	Yes	No	4	No	Yes	Yes	No	No	No	No	Yes	No		No	Yes	Yes	Yes	No		No	Yes	Yes	Yes	Yes	No		Yes	No	No	No	Yes	No	No	No	Yes	room temperature	No	Yes	No	No	No		No	Yes	No	No
317	3	No	Yes	No	Yes	1	No	Yes	Yes	No	No	No	Yes	No	No		No	Yes	No	No	No		No	Yes	Yes	Yes	No	No		No	No	Yes	No	Yes	No	Yes	No	No		No	Yes	No	No	No		No	Yes	No	No
318	4	No	Yes	No	Yes	2	No	Yes	Yes	No	No	No	No	Yes	No		No	Yes	No	No	No		No	Yes	Yes	Yes	Yes	No		No	No	Yes	No	Yes	No	Yes	No	No		No	Yes	No	Yes	No		No	No	No	Yes
319	4	No	Yes	No	Yes	2	No	Yes	Yes	No	Yes	No	No	No	No		No	Yes	Yes	No	No		No	Yes	Yes	Yes	Yes	No		No	No	Yes	No	Yes	Yes	No	No	No		No	Yes	No	No	No		No	Yes	No	No
320	4	Yes	No	Yes	No	1	No	Yes	Yes	No	No	No	No	Yes	No		No	Yes	No	No	No		No	Yes	Yes	Yes	Yes	No		No	No	Yes	No	Yes	Yes	No	No	No		No	No	No	No	No		No	Yes	No	No
321	3	Yes	No	Yes	No	1	No	Yes	Yes	No	No	No	No	Yes	No		No	No	Yes	No	No		No	Yes	Yes	No	Yes	No		No	No	Yes	No	Yes	Yes	No	No	No		No	Yes	No	No	No		No	Yes	No	No
322	6	Yes	No	Yes	No	4	No	Yes	Yes	No	No	No	No	Yes	No		No	No	Yes	No	Yes		No	No	Yes	Yes	Yes	No		No	No	Yes	No	Yes	No	Yes	No	No		No	Yes	No	No	No		No	Yes	No	No
323	2	No	Yes	No	Yes	1	No	Yes	Yes	No	No	No	No	Yes	No		No	Yes	No	Yes	No		No	No	No	Yes	Yes	No		No	No	Yes	No	Yes	No	Yes	No	No		Yes	No	No	Yes	No		No	No	Yes	No
324	3	No	Yes	No	Yes	1	No	Yes	Yes	No	No	No	No	Yes	No		No	Yes	Yes	No	No		No	Yes	No	No	Yes	No		No	No	Yes	No	Yes	No	Yes	No	No		Yes	No	No	No	No		No	Yes	No	No
325	2	No	Yes	No	Yes	1	No	Yes	Yes	No	No	No	No	Yes	No		No	Yes	No	No	No		No	No	Yes	No	Yes	No		No	No	Yes	No	Yes	No	Yes	No	No		Yes	No	No	No	No		No	No	No	No
326	2	No	Yes	No	Yes	1	No	Yes	Yes	No	No	No	No	Yes	No		No	Yes	No	No	No		No	Yes	No	Yes	No	No		No	No	Yes	No	Yes	No	Yes	No	No		Yes	No	Yes	No	No		No	No	Yes	No
327	5	Yes	No	Yes	No	3	No	Yes	Yes	No	No	No	No	Yes	No		No	No	Yes	No	No		No	No	Yes	Yes	No	No		Yes	No	No	No	Yes	No	Yes	No	No		No	Yes	No	Yes	No		No	Yes	No	No
328	2	No	Yes	Yes	No	1	No	Yes	Yes	No	Yes	No	No	No	No		No	No	Yes	No	No		No	Yes	Yes	No	No	No		No	No	Yes	No	Yes	No	Yes	No	No		No	No	No	Yes	No		No	No	No	No
329	2	No	Yes	No	Yes	1	No	Yes	Yes	No	Yes	No	No	No	No		No	Yes	No	No	No		No	No	Yes	No	Yes	No		No	No	Yes	No	Yes	No	Yes	No	No		No	No	No	Yes	No		No	Yes	No	No
330	2	No	Yes	No	Yes	1	No	Yes	Yes	No	No	No	No	Yes	No		No	Yes	Yes	No	No		No	No	Yes	Yes	No	No		No	No	Yes	No	Yes	No	Yes	No	No		No	No	No	No	No		No	Yes	No	No
331	2	No	Yes	No	Yes	1	No	Yes	Yes	No	Yes	No	No	No	No		No	No	Yes	No	No		No	Yes	Yes	No	No	No		No	No	Yes	No	Yes	No	Yes	No	No		Yes	No	No	No	No		No	Yes	No	No
332	5	No	Yes	No	Yes	2	No	Yes	Yes	No	No	No	No	Yes	No		No	Yes	Yes	No	No		No	No	No	Yes	No	No		No	No	Yes	No	Yes	No	Yes	No	No		No	Yes	No	No	No		No	Yes	No	No
333	4	Yes	No	Yes	No	2	No	Yes	Yes	No	No	No	No	Yes	No		No	No	Yes	No	No		No	No	Yes	Yes	Yes	No		No	No	Yes	No	Yes	No	Yes	No	No		No	Yes	Yes	No	No		No	Yes	No	No
334	4	No	Yes	No	Yes	1	No	Yes	Yes	No	No	No	No	Yes	No		No	Yes	No	Yes	No		No	No	Yes	No	Yes	No		No	No	Yes	No	Yes	No	No	Yes	No		Yes	No	No	No	No		No	No	Yes	No
335	3	Yes	No	Yes	No	1	No	Yes	Yes	No	No	No	No	Yes	No		No	No	Yes	No	No		No	No	Yes	Yes	Yes	No		No	No	Yes	No	Yes	No	Yes	No	No		No	Yes	No	No	No		Yes	No	No	No
336	3	Yes	No	Yes	No	1	No	Yes	Yes	No	No	No	No	Yes	No		No	No	Yes	No	No		No	Yes	Yes	Yes	Yes	No		Yes	No	No	No	Yes	No	No	No	No		Yes	No	No	Yes	No		Yes	No	No	No
337	3	Yes	No	Yes	No	1	No	Yes	Yes	No	No	No	No	Yes	No		No	Yes	Yes	No	No		No	Yes	Yes	No	Yes	No		Yes	No	No	No	Yes	No	Yes	No	No		No	Yes	No	No	No		Yes	No	No	No
338	2	No	Yes	No	Yes	1	No	Yes	Yes	No	No	No	No	Yes	No		No	Yes	Yes	No	No		No	Yes	Yes	No	Yes	No		Yes	No	No	No	Yes	No	No	No	No		Yes	No	No	No	No		Yes	No	No	No
339	2	No	Yes	No	Yes	1	No	Yes	Yes	No	No	No	No	Yes	No		No	Yes	No	No	No		No	No	No	No	Yes	No		Yes	No	No	No	Yes	No	Yes	No	No		Yes	No	No	No	No		Yes	No	No	No
340	2	No	Yes	No	Yes	1	No	Yes	Yes	No	No	No	No	Yes	No		No	Yes	No	No	No		No	Yes	Yes	No	No	No		Yes	No	No	No	Yes	No	Yes	No	No		Yes	No	No	No	No		Yes	No	No	No
341	3	No	Yes	No	Yes	1	No	Yes	Yes	No	No	No	No	Yes	No		No	Yes	Yes	No	No		No	Yes	No	Yes	No	No		Yes	No	No	No	Yes	No	Yes	No	No		Yes	No	No	No	No		Yes	No	No	No
342	4	No	Yes	No	Yes	2	No	Yes	Yes	No	No	No	No	Yes	No		No	Yes	Yes	No	No		No	Yes	No	Yes	Yes	No		No	No	Yes	No	Yes	No	Yes	No	No		No	Yes	No	No	No		Yes	No	No	No
343	3	No	Yes	No	Yes	1	No	Yes	Yes	No	No	No	No	Yes	No		No	Yes	No	No	No		No	Yes	Yes	No	No	No		Yes	No	No	No	Yes	No	Yes	No	No		Yes	No	No	No	No		Yes	No	No	No
344	3	No	Yes	No	Yes	1	No	Yes	Yes	No	No	No	No	Yes	No		No	Yes	No	Yes	No		No	Yes	Yes	Yes	Yes	No		Yes	No	No	No	Yes	No	No	Yes	No		Yes	No	No	No	No		Yes	No	No	No
345	2	No	Yes	No	Yes	1	No	Yes	Yes	No	No	No	No	Yes	No		No	Yes	No	Yes	No		No	Yes	Yes	Yes	Yes	No		Yes	No	No	No	Yes	No	No	Yes	No		Yes	No	No	No	No		Yes	No	No	No
346	6	Yes	No	Yes	No	4	No	Yes	Yes	No	No	No	No	Yes	No		No	Yes	No	Yes	No		No	Yes	Yes	Yes	Yes	No		Yes	No	No	No	Yes	No	No	Yes	No		Yes	No	No	No	No		Yes	No	No	No
347	3	No	Yes	No	Yes	1	No	Yes	No	Yes	No	No	No	Yes	No		No	Yes	No	No	No		No	No	No	No	Yes	No		Yes	No	No	No	Yes	No	Yes	No	No		Yes	No	No	No	No		Yes	No	No	No
348	2	No	Yes	No	Yes	1	No	Yes	Yes	No	No	No	No	No	No		Yes	No	Yes	No	No		No	Yes	Yes	No	Yes	No		No	No	Yes	No	Yes	No	Yes	No	No		No	Yes	No	No	No		Yes	No	No	No
349	2	Yes	No	Yes	No	1	No	Yes	Yes	No	No	No	No	Yes	No		No	No	Yes	No	No		No	No	Yes	No	Yes	No		No	No	Yes	No	Yes	No	Yes	No	No		Yes	No	No	No	No		Yes	No	No	No
350	3	Yes	No	No	Yes	1	No	Yes	Yes	No	No	No	No	Yes	No		No	No	Yes	No	No		No	Yes	Yes	No	Yes	No		No	No	Yes	No	Yes	No	No	No	No		No	No	No	No	No		Yes	No	No	No
351	5	Yes	No	Yes	No	3	No	Yes	Yes	No	No	No	No	Yes	No		No	Yes	Yes	No	No		No	Yes	Yes	Yes	Yes	No		Yes	No	No	No	Yes	No	Yes	No	No		No	Yes	No	No	No		Yes	No	No	No
352	3	No	Yes	No	Yes	1	No	Yes	Yes	No	No	No	No	Yes	No		No	No	Yes	No	No		No	Yes	Yes	No	Yes	No		Yes	No	No	No	Yes	No	Yes	No	No		No	Yes	No	No	No		Yes	No	No	No
353	5	No	Yes	Yes	No	3	No	Yes	Yes	No	No	No	No	Yes	No		No	Yes	Yes	No	No		No	Yes	Yes	Yes	Yes	No		Yes	No	No	No	Yes	Yes	No	No	No		No	Yes	No	No	No		Yes	No	No	No
354	3	No	Yes	Yes	No	1	No	Yes	Yes	No	No	No	No	Yes	No		No	Yes	Yes	Yes	No		No	No	Yes	Yes	Yes	No		Yes	No	No	No	Yes	No	Yes	No	No		No	Yes	No	No	No		Yes	No	No	No
355	2	No	Yes	Yes	No	1	No	Yes	Yes	No	No	No	No	Yes	No		No	Yes	Yes	No	No		No	No	Yes	Yes	Yes	No		Yes	No	No	No	Yes	Yes	No	No	No		No	Yes	No	No	No		Yes	No	No	No
356	3	No	Yes	No	Yes	1	No	Yes	Yes	No	No	No	No	Yes	No		No	Yes	Yes	No	No		No	Yes	Yes	No	Yes	No		Yes	No	No	No	Yes	No	Yes	No	No		No	Yes	No	No	No		Yes	No	No	No
357	2	No	Yes	Yes	No	1	No	Yes	Yes	No	No	No	No	Yes	No		No	No	Yes	No	No		No	Yes	Yes	No	Yes	No		Yes	No	No	No	Yes	No	Yes	No	No		No	Yes	No	No	No		Yes	No	No	No
358	2	No	Yes	No	Yes	1	No	Yes	Yes	No	No	No	No	Yes	No		No	Yes	No	No	No		No	No	Yes	No	No	No		No	No	Yes	No	Yes	No	Yes	No	No		No	Yes	No	No	No		Yes	No	No	No
359	2	No	Yes	No	Yes	1	No	Yes	Yes	No	Yes	No	No	No	No		No	No	No	Yes	No		No	Yes	Yes	No	Yes	No		No	No	Yes	No	Yes	No	Yes	No	No		No	Yes	Yes	No	No		Yes	No	No	No
360	2	No	Yes	No	Yes	1	No	Yes	Yes	No	Yes	No	No	No	No		No	No	No	Yes	No		No	Yes	Yes	No	Yes	No		No	No	Yes	No	Yes	No	Yes	No	No		No	No	No	No	No		Yes	No	No	No
361	6	Yes	No	Yes	No	4	No	Yes	Yes	No	No	No	No	Yes	No		No	Yes	Yes	No	No		No	No	Yes	Yes	Yes	No		Yes	No	No	Yes	No	Yes	No	No	No		No	Yes	No	No	No		Yes	No	No	No
362	2	No	Yes	No	Yes	1	No	Yes	Yes	No	No	No	No	Yes	No		No	No	No	Yes	No		No	No	No	Yes	Yes	No		No	No	Yes	No	Yes	No	Yes	No	No		No	No	No	No	No		Yes	No	No	No
363	2	No	Yes	Yes	No	1	No	Yes	Yes	No	No	No	No	Yes	No		No	Yes	Yes	No	No		No	Yes	Yes	No	Yes	No		Yes	No	No	No	Yes	No	Yes	No	No		No	Yes	No	No	Yes	2.5IU	Yes	No	No	No
364	2	Yes	No	No	Yes	1	No	Yes	No	Yes	No	No	No	Yes	No		No	Yes	No	No	No		No	Yes	Yes	Yes	Yes	No		No	Yes	No	No	Yes	No	Yes	No	No		No	Yes	No	No	Yes	2.5IU	Yes	No	No	No
365	5	Yes	No	Yes	No	2	No	Yes	Yes	No	No	No	No	Yes	No		No	Yes	Yes	No	No		No	Yes	Yes	No	Yes	No		Yes	No	No	No	Yes	No	Yes	No	No		No	Yes	No	No	No		Yes	No	No	No
366	3	No	Yes	No	Yes	1	No	Yes	Yes	No	No	No	No	Yes	No		No	Yes	Yes	No	No		No	No	Yes	Yes	Yes	No		Yes	No	No	No	Yes	Yes	No	No	No		No	Yes	Yes	No	No		Yes	No	No	No
367	3	No	Yes	No	Yes	1	No	Yes	Yes	No	No	Yes	No	No	No		No	Yes	No	No	No		No	No	No	Yes	No	No		Yes	No	No	No	Yes	No	No	Yes	No		Yes	No	Yes	No	No		Yes	No	No	No
368	2	No	Yes	No	Yes	1	No	Yes	Yes	No	No	No	No	Yes	No		No	Yes	No	No	No		No	Yes	Yes	Yes	Yes	No		No	No	Yes	No	Yes	No	Yes	No	No		Yes	No	No	No	Yes		Yes	No	No	No
369	2	Yes	No	No	Yes	1	No	Yes	Yes	No	No	No	No	Yes	No		No	Yes	No	No	No		No	Yes	No	No	No	No		Yes	No	No	No	Yes	Yes	No	No	No		No	Yes	No	No	No		Yes	No	No	No
370	3	Yes	No	No	Yes	1	No	Yes	Yes	No	No	No	No	Yes	No		No	Yes	No	No	No		No	Yes	Yes	Yes	Yes	No		No	No	Yes	No	Yes	No	Yes	No	No		Yes	No	No	No	No		Yes	No	No	No
371	6	Yes	No	Yes	No	3	No	Yes	Yes	No	No	No	No	Yes	No		No	No	Yes	No	No		No	No	Yes	Yes	Yes	No		Yes	No	No	No	Yes	No	No	Yes	No		Yes	No	No	No	No		Yes	No	No	No
372	3	No	Yes	No	Yes	1	No	Yes	Yes	No	No	No	No	No	No		Yes	No	Yes	No	No		No	Yes	Yes	Yes	Yes	No		No	No	Yes	No	Yes	No	Yes	No	No		No	Yes	No	No	No		No	Yes	No	No
373	4	Yes	No	Yes	No	2	No	Yes	Yes	No	No	No	No	Yes	No		No	Yes	Yes	Yes	No		No	No	Yes	No	Yes	No		Yes	No	No	No	Yes	No	Yes	No	No		No	Yes	No	No	No		No	Yes	No	No
374	3	No	Yes	No	Yes	2	No	Yes	Yes	No	No	No	No	Yes	No		No	No	No	Yes	No		No	Yes	Yes	Yes	Yes	No		Yes	No	No	No	Yes	No	Yes	No	No		No	No	No	No	No		No	Yes	No	No
375	3	No	Yes	No	Yes	1	No	Yes	Yes	No	No	No	No	Yes	No		No	No	No	Yes	No		No	No	Yes	Yes	No	No		No	No	Yes	No	Yes	No	Yes	No	No		No	Yes	No	No	No		No	Yes	No	No
376	3	Yes	No	Yes	No	1	No	Yes	Yes	No	No	No	No	No	Yes		No	Yes	Yes	Yes	No		No	Yes	Yes	Yes	Yes	No		No	No	Yes	No	Yes	Yes	No	No	No		No	Yes	No	No	No		No	Yes	No	No
377	2	Yes	No	Yes	No	1	No	Yes	Yes	No	No	No	No	Yes	No		No	Yes	Yes	No	No		No	No	Yes	No	Yes	No		No	No	Yes	No	Yes	Yes	No	No	No		No	Yes	No	No	No		No	Yes	No	No
378	2	No	Yes	No	Yes	1	No	Yes	Yes	No	Yes	No	No	No	No		No	Yes	Yes	No	No		No	Yes	Yes	Yes	Yes	No		Yes	No	No	No	Yes	No	No	No	No		No	Yes	No	No	No		No	Yes	No	No
379	2	No	Yes	No	Yes	1	No	Yes	Yes	No	No	No	No	Yes	No		No	No	Yes	No	No		No	No	Yes	No	Yes	No		No	No	Yes	No	Yes	No	Yes	No	No		Yes	No	No	No	No		No	Yes	No	No
380	2	No	Yes	No	Yes	1	No	Yes	Yes	No	Yes	No	No	No	No		No	Yes	No	No	Yes		No	No	No	Yes	No	No		No	No	Yes	No	Yes	No	Yes	No	No		No	No	No	No	No		No	Yes	No	No
381	2	No	Yes	No	Yes	1	No	Yes	Yes	No	No	No	No	No	No		Yes	Yes	No	No	No		No	No	Yes	No	Yes	No		Yes	No	No	No	Yes	Yes	No	No	No		No	No	No	No	No		No	Yes	No	No
382	2	No	Yes	No	Yes	1	No	Yes	Yes	No	Yes	No	No	No	No		No	Yes	No	No	No		No	No	Yes	No	Yes	No		Yes	No	No	No	Yes	Yes	No	No	No		No	No	No	No	No		No	No	Yes	No
383	2	No	Yes	No	Yes	1	No	Yes	Yes	No	No	No	No	No	No		Yes	Yes	No	No	No		No	No	Yes	No	Yes	No		Yes	No	No	No	Yes	Yes	No	No	No		No	No	No	No	No		No	No	No	No
384	2	No	Yes	No	Yes	1	No	Yes	Yes	No	No	No	No	No	No		Yes	Yes	No	No	No		No	No	Yes	No	Yes	No		Yes	No	No	No	Yes	Yes	No	No	No		No	No	No	No	No		No	Yes	No	No
385	2	No	Yes	No	Yes	1	No	Yes	Yes	No	No	No	No	No	No		Yes	Yes	No	No	No		No	No	Yes	No	Yes	No		Yes	No	No	No	Yes	Yes	No	No	No		No	No	No	No	No		No	Yes	No	No
386	3	No	Yes	Yes	No	1	No	Yes	Yes	No	No	No	No	No	Yes	1500	No	Yes	Yes	Yes	No		No	No	Yes	No	Yes	No		No	No	Yes	No	Yes	No	Yes	No	No		No	No	No	No	No		No	Yes	No	No
387	5	Yes	No	No	Yes	3	No	Yes	Yes	No	No	Yes	No	No	No		No	Yes	No	No	No		No	No	Yes	No	Yes	No		No	No	Yes	Yes	No	Yes	No	No	No		No	Yes	No	No	No		No	Yes	No	No
388	3	No	Yes	No	Yes	2	No	Yes	Yes	No	Yes	No	No	No	No		No	Yes	No	No	No		No	Yes	No	Yes	No	No		No	No	Yes	No	Yes	No	No	No	No		Yes	No	No	No	No		No	Yes	No	No
389	5	Yes	No	Yes	No	2	No	Yes	Yes	No	No	No	No	Yes	No		No	No	No	No	Yes		No	Yes	Yes	Yes	Yes	No		No	No	Yes	No	Yes	No	Yes	No	No		No	No	No	Yes	No		No	Yes	No	No
390	3	Yes	No	Yes	No	1	No	Yes	Yes	No	No	No	No	Yes	No		No	No	No	No	No		Yes	No	Yes	No	Yes	No		Yes	No	No	No	Yes	No	Yes	No	No		No	Yes	No	Yes	No		No	Yes	No	No
391	3	Yes	No	Yes	No	1	No	Yes	Yes	No	No	No	No	Yes	No		No	No	Yes	No	No		No	No	Yes	Yes	Yes	No		No	No	Yes	No	Yes	No	Yes	No	No		No	Yes	No	Yes	No		No	Yes	No	No
392	2	No	Yes	No	Yes	1	No	Yes	Yes	No	No	No	No	Yes	No		No	No	Yes	Yes	No		No	No	Yes	Yes	Yes	No		No	Yes	No	No	Yes	No	Yes	No	No		No	Yes	No	Yes	No		No	Yes	No	No
393	2	No	Yes	No	Yes	1	Yes	No	Yes	No	No	No	No	Yes	No		No	Yes	No	No	No		No	Yes	Yes	Yes	Yes	No		No	No	Yes	No	Yes	No	Yes	No	No		Yes	No	No	Yes	No		No	Yes	No	No
394	2	Yes	No	Yes	No	1	No	Yes	Yes	No	No	No	No	Yes	No		No	Yes	Yes	Yes	No		No	No	Yes	No	Yes	No		No	No	Yes	No	Yes	No	Yes	No	No		No	Yes	No	Yes	No		No	No	No	Yes
395	2	No	Yes	No	Yes	1	No	Yes	Yes	No	No	No	No	Yes	No		No	Yes	Yes	No	No		No	No	Yes	No	Yes	No		No	No	Yes	No	Yes	No	Yes	No	No		Yes	No	No	No	No		No	No	No	Yes
396	3	No	Yes	No	Yes	2	No	Yes	Yes	No	No	Yes	No	No	No		No	Yes	No	No	No		No	No	No	Yes	No	No		Yes	No	No	No	Yes	Yes	No	No	No		No	Yes	No	No	No		No	Yes	No	No
397	2	Yes	No	Yes	No	1	No	Yes	Yes	No	No	No	No	Yes	No		No	Yes	No	No	No		No	Yes	Yes	Yes	Yes	No		Yes	No	No	No	Yes	No	No	Yes	No		No	No	No	No	No		No	Yes	No	No
398	2	No	Yes	No	Yes	1	No	Yes	Yes	No	No	No	No	Yes	No		No	Yes	Yes	No	No		No	No	Yes	Yes	Yes	No		No	No	Yes	No	Yes	No	Yes	No	No		Yes	No	No	No	No		No	Yes	No	No
399	3	No	Yes	Yes	No	1	No	Yes	No	Yes	Yes	No	No	No	No		No	Yes	No	No	No		No	Yes	Yes	Yes	Yes	No		Yes	No	No	No	Yes	Yes	No	No	No		Yes	No	Yes	No	No		No	Yes	No	No
400	2	No	Yes	No	Yes	1	No	Yes	Yes	No	Yes	No	No	No	No		No	Yes	No	No	No		No	Yes	Yes	No	Yes	No		No	No	Yes	No	Yes	No	Yes	No	No		No	Yes	No	Yes	No		No	No	No	Yes
401	2	No	Yes	No	Yes	1	No	Yes	Yes	No	No	No	No	Yes	No		No	No	Yes	No	No		No	No	Yes	No	Yes	No		No	No	Yes	No	Yes	No	Yes	No	No		Yes	No	Yes	No	No		No	No	Yes	No
402	2	No	Yes	No	Yes	1	No	Yes	Yes	No	No	No	No	Yes	No		No	Yes	No	No	No		No	Yes	Yes	No	Yes	No		Yes	No	No	No	Yes	No	Yes	No	No		Yes	No	No	Yes	No		No	No	No	No
403	4	No	Yes	No	Yes	1	No	Yes	Yes	No	No	No	No	Yes	No		No	Yes	No	No	No		No	Yes	Yes	Yes	Yes	No		No	No	Yes	No	Yes	No	Yes	No	No		Yes	No	Yes	No	No		No	Yes	No	No
404	6	Yes	No	Yes	No	3	No	Yes	Yes	No	No	No	No	Yes	No		No	Yes	Yes	Yes	No		No	No	Yes	Yes	Yes	No		Yes	No	No	No	Yes	No	Yes	No	No		No	Yes	No	Yes	No		No	Yes	No	No
405	3	No	Yes	No	Yes	1	No	Yes	Yes	No	No	No	No	Yes	No		No	Yes	Yes	No	No		No	No	Yes	Yes	Yes	No		No	No	Yes	No	Yes	Yes	No	No	No		No	Yes	No	Yes	No		No	No	Yes	No
406	2	No	Yes	No	Yes	1	No	Yes	Yes	No	No	No	No	Yes	No		No	Yes	No	No	No		No	Yes	Yes	Yes	No	No		No	No	Yes	No	Yes	No	Yes	No	Yes	in a cool dry place	No	Yes	No	No	No		No	No	No	No
407	2	No	Yes	No	Yes	1	No	Yes	Yes	No	No	No	No	Yes	No		No	Yes	No	No	No		No	Yes	Yes	Yes	Yes	No		No	No	Yes	No	Yes	No	No	No	Yes	in a cool and dry place	No	Yes	Yes	No	No		No	Yes	No	No
408	2	No	Yes	No	Yes	1	No	Yes	No	Yes	No	No	No	Yes	No		No	Yes	Yes	Yes	Yes	blood group	No	Yes	Yes	Yes	No	No		No	No	Yes	No	Yes	No	Yes	No	No		No	No	No	No	No		No	No	No	No
409	3	Yes	No	Yes	No	1	No	Yes	No	Yes	No	No	No	Yes	No		No	Yes	No	No	No		No	Yes	Yes	Yes	Yes	No		No	No	Yes	No	Yes	No	No	Yes	No		Yes	No	No	Yes	No		No	Yes	No	No
410	2	No	Yes	No	Yes	1	No	Yes	Yes	No	No	No	No	Yes	No		No	No	Yes	No	No		No	No	Yes	No	Yes	No		No	No	Yes	No	Yes	No	Yes	No	No		No	Yes	No	No	No		No	No	No	Yes
411	3	No	Yes	No	Yes	1	No	Yes	No	Yes	No	No	No	No	No		Yes	No	Yes	No	No		No	No	Yes	Yes	Yes	No		No	No	Yes	No	Yes	No	Yes	No	No		Yes	No	No	No	No		No	No	Yes	No
412	3	Yes	No	Yes	No	2	Yes	No	Yes	No	No	No	Yes	No	No		No	Yes	Yes	Yes	No		No	Yes	Yes	No	Yes	No		Yes	No	No	Yes	No	Yes	No	No	No		No	Yes	No	No	No		No	Yes	No	No
413	4	Yes	No	Yes	No	2	Yes	No	Yes	No	No	No	No	Yes	No		No	Yes	Yes	Yes	No		No	Yes	Yes	Yes	Yes	No		No	No	Yes	No	Yes	Yes	No	No	No		Yes	No	No	No	No		No	Yes	No	No
414	6	Yes	No	Yes	No	3	Yes	No	Yes	No	No	No	No	Yes	No		No	Yes	Yes	No	No		No	Yes	Yes	Yes	Yes	No		Yes	No	No	Yes	No	No	Yes	No	No		No	Yes	Yes	No	No		No	No	Yes	No
415	4	No	Yes	Yes	No	2	Yes	No	Yes	No	Yes	Yes	Yes	No	No		No	No	Yes	Yes	Yes		No	No	No	Yes	No	No		No	Yes	No	No	Yes	No	No	No	No		Yes	No	Yes	No	No		No	Yes	No	No
416	3	No	Yes	Yes	No	1	Yes	No	Yes	No	No	No	No	Yes	No		No	No	Yes	No	No		No	No	Yes	No	Yes	No		No	No	Yes	Yes	No	Yes	No	No	No		Yes	No	No	Yes	No		No	No	No	Yes
417	3	No	Yes	No	Yes	1	Yes	No	Yes	No	No	No	No	Yes	No		No	No	Yes	No	No		No	No	Yes	Yes	Yes	No		No	Yes	No	No	Yes	Yes	No	No	No		No	Yes	No	No	No		No	Yes	No	No
418	3	No	Yes	No	Yes	1	No	Yes	Yes	No	No	No	No	Yes	No		No	Yes	No	No	No		No	No	No	Yes	Yes	No		No	No	Yes	No	Yes	No	Yes	No	No		No	Yes	No	No	No		Yes	No	No	No
419	3	No	Yes	No	Yes	1	No	Yes	Yes	No	No	No	No	Yes	No		No	Yes	Yes	Yes	No		No	Yes	Yes	Yes	Yes	No		No	No	Yes	No	Yes	No	Yes	No	No		No	Yes	No	No	No		Yes	No	No	No
420	3	No	Yes	No	Yes	1	No	Yes	Yes	No	No	No	No	Yes	No		No	Yes	No	Yes	No		No	No	No	Yes	No	Yes	active management of third stage of labour	No	Yes	No	No	Yes	No	Yes	No	No		No	Yes	No	No	No		No	Yes	No	No
421	2	No	Yes	No	Yes	1	No	Yes	Yes	No	No	No	No	Yes	No		No	No	No	Yes	No		No	No	Yes	No	Yes	No		No	No	Yes	No	Yes	Yes	No	No	No		No	No	No	No	No		Yes	No	No	No
422	4	Yes	No	Yes	No	2	No	Yes	Yes	No	No	No	No	Yes	No		No	No	Yes	No	No		No	No	Yes	No	No	No		No	No	Yes	No	Yes	No	Yes	No	No		No	Yes	No	No	No		Yes	No	No	No
423	3	No	Yes	No	Yes	1	Yes	No	Yes	No	No	No	No	Yes	No		No	Yes	Yes	No	No		No	No	Yes	Yes	Yes	No		No	No	No	No	Yes	Yes	No	No	No		Yes	No	No	No	No		No	Yes	No	No
424	3	No	Yes	No	Yes	1	Yes	No	Yes	No	No	No	No	Yes	No		No	Yes	Yes	Yes	Yes		No	Yes	Yes	Yes	Yes	No		No	No	Yes	Yes	No	Yes	No	No	Yes		No	Yes	No	No	No		Yes	No	No	No
425	4	No	Yes	Yes	No	2	Yes	No	Yes	No	No	No	No	Yes	No		No	Yes	No	Yes	No		No	Yes	Yes	Yes	Yes	No		No	No	Yes	Yes	No	Yes	No	No	No		No	No	No	No	Yes	no idea	No	No	No	No
426	3	No	Yes	No	Yes	2	Yes	No	Yes	No	No	No	No	Yes	No		No	Yes	Yes	No	No		No	Yes	Yes	Yes	Yes	No		No	No	Yes	Yes	No	Yes	No	No	No		No	Yes	No	No	No		No	Yes	No	No
427	4	No	Yes	No	Yes	3	Yes	No	Yes	No	No	No	No	Yes	No		No	Yes	No	No	No		No	No	Yes	No	Yes	No		No	No	Yes	No	Yes	Yes	No	No	No		No	No	No	No	No		No	Yes	No	No
428	2	Yes	No	Yes	No	1	Yes	No	Yes	No	No	No	No	Yes	No		No	No	Yes	No	No		No	Yes	Yes	Yes	Yes	No		No	No	Yes	No	Yes	No	No	Yes	No		No	No	No	No	No		No	Yes	No	No
429	5	No	Yes	Yes	No	3	Yes	No	Yes	No	No	No	No	Yes	No		No	No	Yes	No	No		No	No	Yes	Yes	Yes	No		No	No	Yes	Yes	No	No	Yes	No	No		No	No	Yes	No	No		Yes	No	No	No
430	3	No	Yes	No	Yes	1	Yes	No	Yes	No	Yes	No	No	No	No		No	No	Yes	No	No		No	No	Yes	No	No	No		No	No	Yes	No	Yes	No	Yes	No	No		Yes	No	No	No	No		No	Yes	No	No
431	3	No	Yes	Yes	No	1	Yes	No	Yes	No	No	No	No	Yes	No		No	Yes	Yes	Yes	No		No	Yes	Yes	Yes	Yes	No		No	No	Yes	No	Yes	No	Yes	No	No		No	No	No	Yes	No		No	No	No	Yes
432	4	No	Yes	No	Yes	2	Yes	No	Yes	No	No	No	No	Yes	No		No	Yes	No	Yes	No		No	No	No	Yes	Yes	No		No	No	Yes	No	Yes	Yes	No	No	No		Yes	No	No	No	No		Yes	No	No	No
433	3	Yes	No	Yes	No	1	Yes	No	No	Yes	No	No	No	Yes	No		No	No	Yes	No	No		No	No	Yes	No	Yes	No		No	No	Yes	No	Yes	No	No	No	No		Yes	No	No	No	No		Yes	No	No	No
434	2	No	Yes	No	Yes	1	Yes	No	Yes	No	No	No	No	Yes	No		No	No	Yes	No	No		No	No	Yes	Yes	Yes	No		No	No	Yes	No	Yes	No	Yes	No	No		Yes	No	No	No	No		Yes	No	No	No
435	4	No	Yes	No	Yes	1	Yes	No	Yes	No	No	No	No	Yes	No		No	Yes	No	No	No		No	No	Yes	Yes	Yes	No		No	No	Yes	No	Yes	No	Yes	No	No		No	Yes	Yes	No	No		No	Yes	No	No
436	4	No	Yes	Yes	No	3	Yes	No	Yes	No	No	No	No	Yes	No		No	Yes	Yes	Yes	No		No	No	Yes	Yes	Yes	No		No	No	Yes	Yes	No	No	Yes	No	No		No	No	Yes	No	No		No	Yes	No	No
437	3	No	Yes	No	Yes	2	Yes	No	Yes	No	No	No	No	Yes	No		No	Yes	Yes	Yes	No		No	No	Yes	Yes	Yes	No		No	No	Yes	Yes	No	No	Yes	No	Yes		No	Yes	No	Yes	No		No	Yes	No	No
438	2	No	Yes	No	Yes	1	Yes	No	Yes	No	No	No	No	Yes	No		No	Yes	No	No	No		No	Yes	No	Yes	No	No		No	No	Yes	Yes	No	Yes	No	No	No		No	No	No	Yes	No		Yes	No	No	No
439	4	No	Yes	No	Yes	2	Yes	No	No	Yes	No	No	No	Yes	No		No	Yes	No	No	No		No	Yes	Yes	Yes	Yes	No		No	No	Yes	No	Yes	Yes	No	No	No		No	No	Yes	No	No		Yes	No	No	No
440	3	Yes	No	Yes	No	1	No	Yes	Yes	No	No	No	No	Yes	No		No	Yes	Yes	No	No		No	No	Yes	Yes	Yes	No		Yes	No	No	No	Yes	Yes	No	No	No		No	No	Yes	No	No		No	No	Yes	No
441	5	No	Yes	No	Yes	3	Yes	No	No	Yes	No	No	No	Yes	No		No	Yes	No	No	No		No	No	Yes	No	Yes	No		No	No	Yes	No	Yes	No	No	No	No		Yes	No	Yes	No	No		No	Yes	No	No
442	2	Yes	No	Yes	No	1	Yes	No	Yes	No	No	No	No	Yes	No		No	No	Yes	No	No		No	No	No	Yes	Yes	No		No	No	Yes	No	Yes	Yes	No	No	No		No	Yes	No	No	No		Yes	No	No	No
443	3	No	Yes	No	Yes	1	Yes	No	Yes	No	No	No	No	Yes	No		No	Yes	Yes	No	No		No	No	Yes	Yes	Yes	No		Yes	No	No	No	Yes	Yes	No	No	No		No	Yes	No	No	No		Yes	No	No	No
444	4	No	Yes	No	Yes	2	Yes	No	Yes	No	No	No	No	Yes	No		No	Yes	Yes	Yes	No		No	No	Yes	Yes	Yes	No		No	No	Yes	Yes	No	No	Yes	No	No		No	Yes	No	No	No		Yes	No	No	No
445	4	No	Yes	No	Yes	3	Yes	No	Yes	No	No	No	No	Yes	No		No	No	Yes	No	No		No	Yes	Yes	Yes	Yes	No		No	No	Yes	No	Yes	No	Yes	No	Yes		Yes	No	No	No	No		Yes	No	No	No
446	5	No	Yes	Yes	No	1	Yes	No	Yes	No	No	No	No	Yes	No		No	Yes	No	No	No		No	No	Yes	Yes	Yes	No		No	No	Yes	Yes	No	No	No	No	No		No	Yes	No	No	No		Yes	No	No	No
447	4	Yes	No	Yes	No	1	Yes	No	Yes	No	No	No	Yes	No	No		No	Yes	No	Yes	No		No	No	Yes	No	No	No		Yes	No	No	No	Yes	Yes	No	No	No		Yes	No	Yes	No	No		Yes	No	No	No
448	3	No	Yes	No	Yes	3	Yes	No	Yes	No	No	No	No	Yes	No		No	Yes	Yes	Yes	No		No	No	Yes	No	Yes	No		No	No	Yes	No	Yes	Yes	No	No	No		Yes	Yes	No	No	No		No	Yes	No	No
449	4	No	Yes	No	Yes	3	Yes	No	Yes	No	No	No	No	Yes	No		No	Yes	Yes	No	No		No	No	Yes	Yes	Yes	No		No	Yes	No	No	Yes	Yes	No	No	No		No	Yes	No	Yes	No		No	Yes	No	No
450	3	No	Yes	No	Yes	1	Yes	No	Yes	No	No	No	No	Yes	No		No	Yes	No	No	No		No	Yes	Yes	Yes	Yes	No		No	No	Yes	Yes	No	Yes	No	No	No		Yes	No	No	No	No		No	No	No	No
451	4	No	Yes	No	Yes	2	Yes	No	Yes	No	No	No	No	Yes	No		No	Yes	No	No	No		No	No	Yes	No	Yes	No		No	No	Yes	No	Yes	No	No	No	No		Yes	Yes	Yes	No	No		No	Yes	No	No
452	3	Yes	No	Yes	No	1	Yes	No	Yes	No	No	No	No	Yes	No		No	Yes	No	No	No		No	No	Yes	No	Yes	No		No	No	Yes	No	Yes	No	Yes	No	No		No	Yes	Yes	No	No		No	Yes	No	No
453	3	No	Yes	No	Yes	1	Yes	No	Yes	No	No	No	No	Yes	No		No	Yes	Yes	No	No		No	Yes	Yes	Yes	Yes	No		No	No	Yes	No	Yes	No	Yes	No	No		No	No	Yes	No	No		No	Yes	No	No
454	3	No	Yes	Yes	No	1	Yes	No	Yes	No	No	No	No	Yes	No		No	No	Yes	No	No		No	No	Yes	Yes	Yes	No		No	No	Yes	No	Yes	Yes	No	No	No		Yes	No	No	No	No		Yes	No	No	No
455	5	No	Yes	No	Yes	3	No	Yes	Yes	No	No	No	No	Yes	No		No	Yes	No	No	No		No	Yes	No	Yes	No	No		No	No	Yes	No	Yes	No	Yes	No	No		No	No	No	No	No		No	Yes	No	No
456	4	No	Yes	No	Yes	2	Yes	No	Yes	No	No	No	No	Yes	No		No	Yes	Yes	Yes	No		No	Yes	Yes	Yes	Yes	No		No	No	Yes	Yes	No	Yes	No	No	Yes		No	No	No	No	No		No	Yes	No	No
457	3	No	Yes	No	Yes	1	Yes	No	No	Yes	No	No	No	Yes	No		No	Yes	Yes	No	No		No	No	Yes	No	Yes	No		No	No	Yes	No	Yes	Yes	No	No	No		Yes	No	No	No	No		Yes	No	No	No
458	3	Yes	No	Yes	No	1	Yes	No	Yes	No	No	No	No	Yes	No		No	Yes	Yes	No	No		No	No	Yes	No	Yes	No		Yes	Yes	No	No	Yes	No	Yes	No	No		Yes	Yes	No	No	No		Yes	No	No	No
459	3	No	Yes	Yes	No	1	Yes	No	Yes	No	No	No	No	Yes	No		No	Yes	No	No	No		No	Yes	Yes	No	Yes	No		No	No	Yes	No	Yes	Yes	No	No	No		Yes	No	No	No	No		Yes	No	No	No
460	4	No	Yes	Yes	No	1	Yes	No	Yes	No	No	No	No	Yes	No		No	No	No	Yes	No		No	No	Yes	No	Yes	No		No	No	Yes	No	Yes	Yes	No	No	No		Yes	No	No	No	No		No	Yes	No	No
461	3	Yes	No	Yes	No	1	Yes	No	Yes	No	No	No	No	Yes	No		No	Yes	No	No	No		No	Yes	Yes	No	Yes	No		Yes	No	No	No	Yes	Yes	No	No	No		No	Yes	No	No	No		No	Yes	No	No
462	5	No	Yes	No	Yes	2	Yes	No	Yes	No	No	No	No	Yes	No		No	Yes	Yes	No	No		No	No	Yes	Yes	Yes	No		No	No	Yes	Yes	No	Yes	No	No	No		No	Yes	No	Yes	No		No	No	No	Yes
463	3	No	Yes	No	Yes	1	Yes	No	Yes	No	No	No	No	Yes	No		No	Yes	Yes	No	No		No	No	Yes	Yes	No	No		No	No	Yes	Yes	No	Yes	No	No	No		Yes	No	No	No	No		Yes	No	No	No
464	5	No	Yes	Yes	No	2	Yes	No	Yes	No	No	No	No	Yes	No		No	Yes	No	No	No		No	Yes	Yes	Yes	Yes	No		No	No	Yes	No	Yes	Yes	No	No	No		Yes	No	No	No	No		Yes	No	No	No
465	3	No	Yes	Yes	No	1	Yes	No	Yes	No	No	No	No	Yes	No		No	Yes	Yes	Yes	No		No	Yes	Yes	No	Yes	No		No	No	Yes	Yes	No	Yes	No	No	No		No	Yes	No	Yes	No		No	Yes	No	No
466	2	No	Yes	Yes	No	2	Yes	No	Yes	No	No	No	No	Yes	No		No	Yes	Yes	Yes	No		No	No	Yes	Yes	Yes	No		No	No	Yes	Yes	No	No	Yes	No	No		No	No	No	Yes	No		No	Yes	No	No
467	3	No	Yes	No	Yes	2	Yes	No	Yes	No	No	No	No	Yes	No		No	No	Yes	Yes	No		No	Yes	Yes	Yes	Yes	No		No	No	Yes	No	Yes	No	Yes	No	Yes		Yes	No	No	No	No		No	No	No	Yes
468	5	No	Yes	No	Yes	4	Yes	No	Yes	No	No	No	No	Yes	No		No	Yes	Yes	No	No		No	Yes	Yes	Yes	Yes	No		No	No	Yes	No	Yes	No	Yes	No	Yes		No	No	No	No	No		Yes	No	No	No
469	3	No	Yes	No	Yes	1	Yes	No	Yes	No	No	No	No	Yes	No		No	Yes	Yes	Yes	No		No	Yes	Yes	No	Yes	No		No	No	Yes	No	Yes	Yes	No	No	No		No	No	No	No	No		No	Yes	No	No
470	3	Yes	No	Yes	No	1	Yes	No	Yes	No	No	No	No	Yes	No		No	Yes	Yes	Yes	No		No	No	Yes	No	Yes	No		No	No	Yes	No	Yes	No	No	Yes	No		Yes	No	No	No	No		No	Yes	No	No
471	5	No	Yes	No	Yes	3	Yes	No	Yes	No	No	No	No	Yes	No		No	No	Yes	No	No		No	Yes	Yes	Yes	Yes	No		No	No	Yes	No	Yes	No	Yes	No	No		Yes	No	No	Yes	No		No	Yes	No	No
472	2	No	Yes	No	Yes	3	Yes	No	Yes	No	No	No	No	Yes	No		No	Yes	Yes	No	No		No	No	Yes	Yes	Yes	No		No	No	Yes	Yes	No	Yes	No	No	No		No	No	No	No	No		No	No	No	No
473	3	No	Yes	Yes	No	1	Yes	No	Yes	No	No	No	Yes	No	No		No	Yes	No	No	No		No	No	No	No	Yes	No		No	No	Yes	Yes	No	Yes	No	No	No		No	Yes	No	No	No		Yes	No	No	No
474	3	No	Yes	Yes	No	1	Yes	No	Yes	No	No	No	No	Yes	No		No	Yes	No	No	No		No	No	Yes	No	No	No		No	No	Yes	No	Yes	No	Yes	No	No		No	Yes	No	No	No		Yes	No	No	No
475	4	No	Yes	No	Yes	2	Yes	No	Yes	No	Yes	No	No	No	No		No	Yes	Yes	Yes	No		No	No	Yes	Yes	Yes	No		No	No	Yes	No	Yes	No	Yes	No	No		Yes	No	No	No	No		Yes	No	No	No
476	3	No	Yes	Yes	No	1	Yes	No	Yes	No	No	No	No	Yes	No		No	Yes	Yes	Yes	No		No	No	Yes	Yes	Yes	No		No	No	Yes	No	Yes	No	No	No	No		No	Yes	No	No	No		Yes	No	No	No
477	3	No	Yes	No	Yes	1	Yes	No	Yes	No	Yes	No	No	No	No		No	Yes	No	No	No		No	Yes	Yes	No	Yes	No		Yes	No	No	Yes	No	Yes	No	No	No		Yes	No	No	No	No		Yes	No	No	No
478	3	Yes	No	Yes	No	1	Yes	No	Yes	No	No	No	No	Yes	No		No	Yes	Yes	Yes	No		No	Yes	Yes	Yes	Yes	No		No	No	Yes	Yes	No	No	Yes	No	No		No	Yes	No	No	No		Yes	No	No	No
479	4	Yes	No	Yes	No	2	Yes	No	No	Yes	No	No	No	Yes	No		No	Yes	Yes	Yes	No		No	Yes	Yes	Yes	No	No		No	No	Yes	Yes	No	Yes	Yes	No	No		Yes	No	No	No	No		Yes	No	No	No
480	5	No	Yes	No	Yes	3	Yes	No	No	Yes	No	No	No	Yes	No		No	No	Yes	No	No		No	No	Yes	Yes	No	No		No	No	Yes	Yes	No	Yes	No	No	No		No	Yes	No	Yes	No		Yes	No	No	No
481	4	No	Yes	No	Yes	2	Yes	No	Yes	No	No	No	No	Yes	No		No	No	Yes	No	No		No	Yes	Yes	Yes	Yes	No		No	No	Yes	No	Yes	Yes	No	No	Yes		Yes	No	No	No	No		No	Yes	No	No
482	4	No	Yes	Yes	No	2	Yes	No	Yes	No	No	No	No	Yes	No		No	No	Yes	No	No		No	No	No	No	Yes	No		Yes	No	No	No	Yes	Yes	No	No	No		No	Yes	No	No	No		No	Yes	No	No
483	3	No	Yes	Yes	No	1	Yes	No	Yes	No	No	No	No	Yes	No		No	Yes	No	No	No		No	No	Yes	Yes	Yes	No		No	No	Yes	No	Yes	Yes	No	No	No		Yes	No	Yes	No	No		No	No	No	Yes
484	3	No	Yes	No	Yes	2	Yes	No	Yes	No	No	No	No	Yes	No		No	Yes	Yes	Yes	No		No	Yes	Yes	No	Yes	No		No	No	Yes	No	Yes	Yes	No	No	No		Yes	No	No	No	No		No	No	No	No
485	5	No	Yes	No	Yes	3	Yes	No	Yes	No	No	No	No	Yes	No		No	No	Yes	No	No		No	Yes	Yes	Yes	Yes	No		No	No	Yes	No	Yes	Yes	No	No	No		No	No	Yes	No	No		No	Yes	No	No
486	3	Yes	No	Yes	No	1	Yes	No	Yes	No	No	No	No	Yes	No		No	No	No	No	No		Yes	No	Yes	No	Yes	No		No	No	Yes	Yes	No	Yes	No	No	No		No	Yes	No	No	No		Yes	No	No	No
487	4	No	Yes	No	Yes	2	Yes	No	Yes	No	No	No	No	Yes	No		No	Yes	Yes	No	No		No	No	Yes	No	Yes	No		No	No	Yes	No	Yes	Yes	No	No	No		No	Yes	No	Yes	No		No	Yes	No	No
488	5	No	Yes	No	Yes	3	Yes	No	Yes	No	No	No	No	No	Yes		No	Yes	No	No	No		No	No	Yes	Yes	Yes	No		No	No	Yes	No	Yes	No	No	No	Yes		Yes	No	No	No	No		No	No	Yes	No
489	6	No	Yes	Yes	No	4	Yes	No	Yes	No	No	No	No	No	Yes		No	No	No	Yes	No		No	No	No	Yes	Yes	No		No	No	Yes	No	Yes	No	Yes	No	No		No	Yes	No	No	No		Yes	No	No	No
490	2	Yes	No	Yes	No	1	Yes	No	No	Yes	No	No	No	Yes	Yes	500ml and above for SVD, 1000ml and above for C/S	No	Yes	Yes	No	No		No	No	Yes	No	Yes	No		No	Yes	No	No	Yes	Yes	No	No	No		No	No	No	No	No		No	Yes	No	No
491	4	No	Yes	No	Yes	2	Yes	No	Yes	No	No	No	No	Yes	No		No	Yes	No	No	No		No	No	Yes	Yes	Yes	No		No	No	Yes	No	Yes	Yes	No	No	No		No	Yes	No	No	No		No	Yes	No	No
492	3	No	Yes	No	Yes	1	Yes	No	No	Yes	No	Yes	No	No	No		No	Yes	No	No	No		No	No	Yes	Yes	Yes	No		No	Yes	No	Yes	No	Yes	No	No	No		No	Yes	No	Yes	No		No	No	No	Yes
493	2	No	Yes	No	Yes	1	Yes	No	Yes	No	No	No	No	Yes	No		No	Yes	Yes	No	No		No	No	Yes	No	Yes	No		No	Yes	No	No	Yes	Yes	No	No	No		No	No	No	No	No		Yes	No	No	No
494	5	No	Yes	No	Yes	2	Yes	No	Yes	No	No	Yes	No	No	No		No	Yes	No	No	No		No	Yes	Yes	Yes	Yes	No		No	Yes	No	Yes	No	Yes	No	No	No		No	Yes	No	No	No		Yes	No	No	No
495	3	No	Yes	Yes	No	1	Yes	No	No	Yes	No	No	No	Yes	No		No	Yes	No	No	No		No	No	Yes	No	Yes	No		No	No	Yes	No	Yes	Yes	No	No	No		No	Yes	No	No	No		Yes	No	No	No
496	5	No	Yes	Yes	No	3	Yes	No	Yes	No	No	No	No	Yes	No		No	No	Yes	No	No		No	No	Yes	No	Yes	No		No	No	Yes	Yes	No	Yes	No	No	No		No	No	Yes	No	No		Yes	No	No	No
497	3	No	Yes	No	Yes	2	Yes	No	Yes	No	No	No	No	Yes	No		No	No	Yes	No	No		No	Yes	Yes	No	Yes	No		No	No	Yes	Yes	No	Yes	No	No	No		Yes	No	No	No	No		No	Yes	No	No
498	3	Yes	No	Yes	No	1	Yes	No	Yes	No	No	No	No	Yes	No		No	Yes	Yes	Yes	No		No	Yes	Yes	Yes	Yes	No		Yes	No	No	No	Yes	Yes	No	No	No		No	Yes	No	No	No		No	Yes	No	No
499	3	No	Yes	Yes	No	1	Yes	No	Yes	No	No	No	No	Yes	No		No	No	Yes	Yes	No		No	Yes	Yes	Yes	Yes	No		Yes	No	No	No	Yes	Yes	No	No	No		No	No	No	No	No		No	Yes	No	No
500	4	Yes	No	Yes	No	2	Yes	No	Yes	No	No	No	No	Yes	No		No	Yes	Yes	Yes	No		No	No	Yes	Yes	Yes	No		No	No	Yes	Yes	No	No	No	No	No		No	Yes	No	No	No		No	No	Yes	No
501	2	No	Yes	Yes	No	1	Yes	No	Yes	No	No	No	No	Yes	No		No	Yes	Yes	Yes	No		No	No	Yes	No	Yes	No		No	No	Yes	Yes	No	Yes	No	No	No		No	Yes	No	Yes	No		No	Yes	No	No
502	3	No	Yes	Yes	No	1	Yes	No	Yes	No	No	No	No	Yes	No		No	Yes	Yes	Yes	No		No	Yes	Yes	Yes	Yes	No		No	No	Yes	No	Yes	Yes	No	No	Yes	not sure	No	Yes	No	No	No		No	Yes	No	No
503	3	Yes	No	Yes	No	1	Yes	No	Yes	No	No	No	No	Yes	No		No	Yes	No	Yes	No		No	No	Yes	Yes	Yes	No		No	No	Yes	Yes	No	Yes	No	No	No		No	No	No	No	No		No	Yes	No	No
504	2	Yes	No	Yes	No	1	Yes	No	Yes	No	No	No	No	Yes	No		No	Yes	Yes	Yes	No		No	Yes	Yes	Yes	Yes	No		Yes	No	No	No	Yes	Yes	No	No	No		No	No	No	Yes	No		No	Yes	No	No
505	2	No	Yes	Yes	No	1	Yes	No	Yes	No	No	No	No	Yes	No		No	Yes	No	No	No		No	No	Yes	Yes	Yes	No		No	No	Yes	Yes	No	Yes	No	No	No		No	Yes	No	Yes	No		No	Yes	No	No
506	4	Yes	No	No	Yes	1	No	Yes	Yes	No	No	No	No	Yes	No		No	Yes	Yes	Yes	No		No	No	No	Yes	Yes	No		No	No	Yes	No	Yes	Yes	No	No	No		No	No	No	No	No		No	Yes	No	No
507	4	No	Yes	No	Yes	2	Yes	No	Yes	No	No	No	No	Yes	No		No	Yes	Yes	Yes	No		No	Yes	Yes	No	No	No		No	Yes	No	Yes	No	No	Yes	No	Yes		No	Yes	No	No	No		Yes	No	No	No
508	3	No	Yes	No	Yes	2	Yes	No	Yes	No	No	No	No	Yes	No		No	Yes	Yes	Yes	No		No	Yes	Yes	Yes	Yes	No		No	Yes	No	No	Yes	Yes	No	No	No		No	Yes	No	No	No		Yes	No	No	No
509	3	Yes	No	Yes	No	1	Yes	No	Yes	No	No	No	No	Yes	No		No	Yes	Yes	Yes	No		No	Yes	Yes	Yes	Yes	No		Yes	No	No	Yes	No	Yes	No	No	No		Yes	No	No	No	No		Yes	No	No	No
510	5	No	Yes	No	Yes	3	Yes	No	Yes	No	No	No	No	Yes	No		No	Yes	No	No	No		No	No	Yes	Yes	Yes	No		No	No	Yes	No	Yes	Yes	No	No	No		No	Yes	No	No	No		Yes	No	No	No
511	3	No	Yes	No	Yes	1	Yes	No	Yes	No	No	No	No	Yes	No		No	Yes	No	No	No		No	Yes	Yes	Yes	Yes	No		No	No	Yes	Yes	No	No	Yes	No	No		No	No	No	Yes	No		No	Yes	No	No
512	4	No	Yes	No	Yes	1	Yes	No	Yes	No	No	No	No	Yes	No		No	Yes	Yes	No	No		No	No	No	No	Yes	Yes	uterine contraction	No	Yes	No	No	Yes	No	Yes	No	No		No	No	No	No	No		Yes	No	No	No
513	3	Yes	No	Yes	No	1	Yes	No	Yes	No	No	No	Yes	No	No		No	Yes	No	No	No		No	Yes	No	Yes	No	No		No	No	No	No	Yes	No	Yes	No	No		No	Yes	No	Yes	No		No	No	No	Yes
514	3	No	Yes	Yes	No	1	Yes	No	Yes	No	No	No	No	Yes	No		No	Yes	Yes	No	No		No	Yes	Yes	Yes	Yes	No		No	No	Yes	No	Yes	Yes	No	No	No		No	No	No	No	No		Yes	No	No	No
515	2	No	Yes	No	Yes	1	Yes	No	Yes	No	No	No	No	Yes	No		No	No	Yes	No	No		No	No	No	Yes	Yes	No		No	Yes	No	Yes	No	No	Yes	No	Yes		No	Yes	No	No	No		Yes	No	No	No
516	3	No	Yes	No	Yes	1	Yes	No	Yes	No	No	No	Yes	No	No		No	Yes	Yes	No	No		No	No	Yes	Yes	No	No		No	No	Yes	No	Yes	No	Yes	No	No		No	No	No	No	No		No	Yes	No	No
517	2	No	Yes	No	Yes	1	Yes	No	No	Yes	No	No	No	Yes	No		No	No	No	No	No		Yes	No	Yes	No	Yes	No		No	No	Yes	No	Yes	Yes	No	No	No		No	No	No	No	No		No	Yes	No	No
518	4	No	Yes	No	Yes	2	Yes	No	Yes	No	No	No	No	Yes	No		No	Yes	Yes	No	No		No	Yes	Yes	Yes	No	No		No	No	Yes	No	Yes	No	Yes	No	Yes		No	Yes	No	No	No		No	No	No	Yes
519	4	Yes	No	Yes	No	2	Yes	No	Yes	No	No	No	No	Yes	No		No	No	Yes	No	No		No	No	Yes	Yes	Yes	No		No	No	Yes	No	Yes	No	Yes	No	No		No	Yes	No	No	No		No	Yes	No	No
520	4	Yes	No	Yes	No	1	Yes	No	Yes	No	No	No	No	Yes	No		No	Yes	Yes	No	No		No	No	Yes	Yes	Yes	No		No	No	Yes	No	Yes	Yes	No	No	No		No	Yes	No	No	No		No	Yes	No	No
521	5	No	Yes	No	Yes	2	Yes	No	Yes	No	No	No	No	Yes	No		No	Yes	No	No	No		No	Yes	No	Yes	No	No		No	No	Yes	No	Yes	No	Yes	No	No		No	Yes	No	No	No		Yes	No	No	No
522	2	No	Yes	No	Yes	1	Yes	No	Yes	No	No	No	Yes	No	No		No	Yes	No	Yes	No		No	Yes	No	Yes	No	No		No	No	No	Yes	No	No	Yes	No	No		No	Yes	No	No	No		Yes	No	No	No
523	3	No	Yes	Yes	No	2	Yes	No	Yes	No	No	No	No	Yes	No		No	Yes	Yes	No	No		No	No	Yes	Yes	Yes	No		No	No	Yes	No	Yes	No	Yes	No	No		No	Yes	No	No	No		Yes	No	No	No
524	4	No	Yes	No	Yes	3	Yes	No	Yes	No	No	No	No	Yes	No		No	Yes	Yes	Yes	No		No	No	Yes	Yes	No	No		No	No	Yes	No	Yes	No	Yes	No	No		No	No	No	No	No		No	No	No	Yes
525	2	No	Yes	No	Yes	1	Yes	No	Yes	No	Yes	No	No	No	No		No	Yes	No	No	No		No	No	Yes	Yes	Yes	No		No	No	Yes	Yes	No	Yes	No	No	Yes		No	Yes	No	Yes	No		No	Yes	No	No
526	2	No	Yes	No	Yes	1	Yes	No	Yes	No	No	No	No	Yes	No		No	Yes	Yes	No	No		No	Yes	Yes	Yes	Yes	No		No	No	Yes	No	Yes	No	Yes	No	No		Yes	No	No	No	No		No	Yes	No	No
527	3	No	Yes	Yes	No	1	Yes	No	Yes	No	No	No	No	Yes	No		No	Yes	Yes	No	No		No	No	No	Yes	Yes	No		Yes	No	No	No	Yes	Yes	No	No	No		No	Yes	No	No	No		Yes	No	No	No
528	4	No	Yes	No	Yes	2	Yes	No	Yes	No	No	No	No	Yes	No		No	Yes	Yes	No	No		No	Yes	Yes	Yes	Yes	No		No	No	Yes	No	Yes	No	Yes	No	No		No	Yes	No	No	No		Yes	No	No	No
529	3	Yes	No	Yes	No	1	Yes	No	Yes	No	No	No	No	Yes	No		No	Yes	Yes	No	No		No	No	Yes	Yes	No	No		No	No	Yes	No	Yes	No	Yes	No	No		No	Yes	No	No	No		Yes	No	No	No
530	4	No	Yes	No	Yes	2	Yes	No	Yes	No	No	No	No	Yes	No		No	Yes	Yes	No	No		No	No	Yes	Yes	No	No		No	No	Yes	No	Yes	No	Yes	No	Yes		No	No	No	No	No		Yes	No	No	No
531	4	Yes	No	Yes	No	1	No	Yes	Yes	No	No	No	No	Yes	No		No	Yes	Yes	No	No		No	No	Yes	Yes	No	No		No	No	Yes	No	Yes	No	Yes	No	No		No	Yes	No	No	No		Yes	No	No	No
532	2	No	Yes	No	Yes	1	No	Yes	Yes	No	No	No	Yes	No	No		No	Yes	No	Yes	No		No	No	No	Yes	No	No		No	No	Yes	No	Yes	No	Yes	No	No		No	Yes	No	No	No		No	No	No	Yes
533	5	No	Yes	No	Yes	4	No	Yes	Yes	No	No	No	No	Yes	No		No	Yes	Yes	Yes	No		No	Yes	Yes	Yes	No	No		No	No	Yes	No	Yes	No	Yes	No	No		No	Yes	No	No	No		No	Yes	No	No
534	3	Yes	No	Yes	No	1	No	Yes	Yes	No	No	No	No	Yes	No		No	Yes	Yes	No	No		No	No	Yes	Yes	Yes	No		No	No	Yes	No	Yes	No	Yes	No	No		No	No	No	No	No		No	Yes	No	No
535	3	No	Yes	No	Yes	1	No	Yes	Yes	No	No	No	Yes	No	No		No	Yes	No	Yes	No		No	Yes	No	Yes	No	No		No	No	Yes	No	Yes	No	Yes	No	No		No	No	No	Yes	No		Yes	No	No	No
536	3	Yes	No	Yes	No	1	No	Yes	Yes	No	No	No	No	Yes	No		No	No	Yes	No	No		No	No	Yes	Yes	Yes	No		No	No	Yes	No	Yes	No	Yes	No	No		No	Yes	No	No	No		No	Yes	No	No
537	3	No	Yes	No	Yes	1	No	Yes	Yes	No	No	Yes	No	No	No		No	Yes	No	Yes	No		No	Yes	Yes	No	No	No		No	No	Yes	No	Yes	No	Yes	No	No		No	No	No	No	No		Yes	No	No	No
538	3	Yes	No	Yes	No	1	No	Yes	Yes	No	No	No	No	Yes	No		No	Yes	Yes	No	No		No	Yes	Yes	Yes	Yes	No		No	No	Yes	No	Yes	No	Yes	No	No		No	No	No	No	No		Yes	No	No	No
539	5	No	Yes	No	Yes	3	No	Yes	Yes	No	No	No	No	Yes	No		No	Yes	No	Yes	No		No	Yes	No	Yes	No	No		No	No	Yes	No	Yes	No	Yes	No	No		No	No	No	No	No		Yes	No	No	No
540	2	No	Yes	No	Yes	1	No	Yes	Yes	No	No	No	No	Yes	No		No	Yes	No	Yes	No		No	Yes	No	Yes	No	No		No	No	Yes	No	Yes	No	Yes	No	No		No	No	No	No	No		Yes	No	No	No
541	3	No	Yes	No	Yes	1	No	Yes	Yes	No	No	No	No	Yes	No		No	Yes	No	Yes	No		No	Yes	Yes	Yes	No	No		No	No	Yes	No	Yes	Yes	No	No	No		No	Yes	No	No	No		No	Yes	No	No
542	3	Yes	No	Yes	No	1	No	Yes	Yes	No	No	No	No	Yes	No		No	Yes	Yes	No	No		No	Yes	Yes	Yes	Yes	No		No	No	Yes	No	Yes	No	Yes	No	No		No	No	No	Yes	No		No	Yes	No	No
543	4	Yes	No	Yes	No	2	No	Yes	Yes	No	No	No	No	Yes	No		No	No	Yes	No	No		No	No	Yes	Yes	Yes	No		No	No	Yes	No	Yes	Yes	No	No	No		No	Yes	Yes	No	No		No	Yes	No	No
544	2	No	Yes	No	Yes	1	Yes	No	Yes	No	No	No	Yes	No	No		No	Yes	No	Yes	No		No	Yes	No	No	No	No		No	No	Yes	No	Yes	No	Yes	No	No		No	No	No	Yes	No		Yes	No	No	No
545	3	No	Yes	No	Yes	2	No	Yes	Yes	No	No	No	No	Yes	No		No	Yes	Yes	No	No		No	Yes	Yes	Yes	Yes	No		No	No	Yes	No	Yes	No	Yes	No	No		No	No	Yes	No	No		No	Yes	No	No
546	2	No	Yes	No	Yes	1	No	Yes	Yes	No	No	No	Yes	No	No		No	Yes	No	No	No		No	Yes	No	No	No	No		No	No	Yes	No	Yes	No	Yes	No	No		No	No	No	Yes	No		No	No	No	Yes
547	3	Yes	No	Yes	No	1	No	Yes	Yes	No	No	No	No	Yes	No		No	Yes	Yes	No	No		No	Yes	Yes	Yes	Yes	No		No	No	Yes	No	Yes	No	Yes	No	No		No	No	No	No	No		No	No	No	No
548	3	No	Yes	Yes	No	1	Yes	No	Yes	No	No	No	No	Yes	No		No	Yes	No	No	No		No	No	Yes	No	Yes	No		Yes	No	No	No	Yes	Yes	No	No	No		Yes	No	No	No	No		Yes	No	No	No
549	3	Yes	No	Yes	No	1	Yes	No	Yes	No	No	No	No	Yes	No		No	Yes	Yes	Yes	No		No	No	Yes	No	Yes	No		No	No	Yes	Yes	No	Yes	No	No	No		Yes	No	No	No	No		Yes	No	No	No
550	4	Yes	No	Yes	No	1	Yes	No	Yes	No	No	No	No	Yes	No		No	Yes	No	No	No		No	Yes	Yes	Yes	Yes	No		Yes	No	No	No	Yes	Yes	No	No	No		Yes	No	No	No	No		Yes	No	No	No
551	5	Yes	No	Yes	No	3	Yes	No	No	Yes	No	Yes	No	No	No		No	Yes	Yes	Yes	No		No	No	No	No	Yes	No		No	No	Yes	No	Yes	No	Yes	No	No		No	No	No	No	No		No	Yes	No	No
552	2	No	Yes	No	Yes	1	Yes	No	Yes	No	No	Yes	No	No	No		No	Yes	Yes	Yes	No		No	No	Yes	Yes	Yes	No		No	No	Yes	No	Yes	Yes	No	No	No		No	Yes	No	No	No		No	Yes	No	No
553	3	No	Yes	No	Yes	2	Yes	No	Yes	No	No	No	No	Yes	No		No	Yes	Yes	Yes	No		No	Yes	No	Yes	Yes	No		No	No	Yes	No	Yes	Yes	No	No	No		No	Yes	No	Yes	No		No	Yes	No	No
554	4	Yes	No	Yes	No	2	Yes	No	Yes	No	No	No	No	Yes	No		No	No	Yes	No	No		No	Yes	Yes	Yes	Yes	No		No	No	Yes	Yes	No	Yes	No	No	No		No	Yes	No	No	No		Yes	No	No	No
555	4	No	Yes	No	Yes	2	Yes	No	Yes	No	Yes	No	No	No	No		No	Yes	Yes	Yes	No		No	Yes	No	Yes	Yes	No		No	Yes	No	Yes	No	Yes	No	No	No		No	No	Yes	No	No		No	Yes	No	No
556	6	No	Yes	Yes	No	4	Yes	No	No	Yes	No	Yes	No	No	No		No	Yes	No	No	No		No	No	No	No	No	No		No	No	No	Yes	No	No	No	No	No		No	No	No	No	No		No	No	No	No
557	2	No	Yes	No	Yes	1	Yes	No	No	Yes	No	No	No	Yes	No		No	Yes	No	No	No		No	Yes	Yes	Yes	Yes	No		No	No	Yes	No	Yes	No	Yes	No	No		No	No	No	No	No		No	Yes	No	No
558	4	Yes	No	Yes	No	2	Yes	No	Yes	No	No	No	No	Yes	No		No	Yes	Yes	No	No		No	No	Yes	No	Yes	No		Yes	No	No	No	Yes	No	Yes	No	No		No	No	No	No	No		No	No	No	No
559	2	No	Yes	No	Yes	1	Yes	No	Yes	No	No	No	No	Yes	No		No	No	Yes	No	No		No	No	Yes	No	Yes	No		No	No	Yes	No	Yes	Yes	No	No	No		No	Yes	No	Yes	No		No	No	No	Yes
560	3	No	Yes	No	Yes	2	Yes	No	Yes	No	No	No	No	Yes	No		No	Yes	Yes	No	No		No	No	Yes	No	Yes	No		Yes	No	No	No	Yes	No	No	No	No		No	No	No	No	No		Yes	No	No	No
561	3	No	Yes	No	Yes	2	Yes	No	Yes	No	No	No	No	Yes	No		No	Yes	Yes	Yes	No		No	No	Yes	Yes	Yes	No		No	No	Yes	No	Yes	Yes	No	No	No		No	No	No	No	No		Yes	No	No	No
562	3	Yes	No	Yes	No	1	Yes	No	Yes	No	No	No	No	Yes	No		No	Yes	Yes	Yes	No		No	No	Yes	Yes	Yes	No		No	No	No	No	Yes	Yes	No	No	No		No	No	Yes	No	No		No	No	No	No
563	3	No	Yes	No	Yes	1	Yes	No	Yes	No	No	No	No	Yes	No		No	Yes	Yes	Yes	No		No	No	Yes	No	Yes	No		Yes	No	No	No	Yes	No	No	No	No		No	No	No	No	No		No	Yes	No	No
564	3	No	Yes	No	Yes	2	Yes	No	Yes	No	No	No	No	Yes	No		No	Yes	No	No	No		No	No	Yes	No	Yes	No		No	No	Yes	No	Yes	Yes	No	No	No		Yes	No	No	No	No		Yes	No	No	No
565	3	No	Yes	Yes	No	1	Yes	No	Yes	No	No	No	No	Yes	No		No	Yes	Yes	Yes	No		No	No	Yes	Yes	Yes	No		Yes	No	No	Yes	No	Yes	No	No	No		No	No	No	No	No		Yes	No	No	No
566	2	No	Yes	No	Yes	1	Yes	No	Yes	No	No	No	No	Yes	No		No	Yes	Yes	Yes	No		No	No	Yes	No	Yes	No		Yes	No	No	Yes	No	Yes	No	No	No		No	No	No	Yes	No		No	Yes	No	No
567	4	No	Yes	Yes	No	2	Yes	No	Yes	No	No	No	No	Yes	No		No	Yes	Yes	Yes	No		No	No	Yes	Yes	Yes	No		Yes	No	No	Yes	No	Yes	No	No	No		No	No	No	Yes	No		No	No	Yes	No
568	3	Yes	No	Yes	No	2	Yes	No	Yes	No	No	No	No	Yes	No		No	Yes	Yes	Yes	No		No	No	Yes	Yes	Yes	No		Yes	No	No	No	Yes	No	No	No	No		No	No	No	No	No		No	Yes	No	No
569	3	No	Yes	No	Yes	2	Yes	No	Yes	No	No	No	No	Yes	No		No	Yes	Yes	Yes	No		No	No	Yes	No	Yes	No		Yes	No	No	No	Yes	Yes	No	No	No		No	No	No	No	No		Yes	No	No	No
570	4	No	Yes	No	Yes	1	Yes	No	Yes	No	No	No	No	Yes	No		No	Yes	Yes	Yes	No		No	Yes	Yes	No	Yes	No		Yes	No	No	No	Yes	No	Yes	No	No		No	No	No	No	No		No	Yes	No	No
571	3	Yes	No	Yes	No	1	Yes	No	Yes	No	No	No	No	Yes	No		No	Yes	Yes	Yes	No		No	Yes	Yes	No	Yes	No		Yes	No	No	No	Yes	Yes	No	No	No		No	No	No	No	No		Yes	No	No	No
572	3	No	Yes	No	Yes	1	Yes	No	Yes	No	No	No	No	Yes	No		No	Yes	Yes	Yes	No		No	No	Yes	No	Yes	No		Yes	No	No	No	Yes	No	Yes	No	No		No	No	No	Yes	No		No	No	Yes	No
573	3	Yes	No	No	Yes	1	Yes	No	No	Yes	No	No	No	Yes	No		No	Yes	Yes	Yes	No		No	No	Yes	No	Yes	No		No	No	Yes	No	Yes	No	Yes	No	No		No	No	No	No	No		No	Yes	No	No
574	3	No	Yes	No	Yes	1	Yes	No	Yes	No	No	No	No	Yes	No		No	Yes	Yes	Yes	No		No	No	Yes	Yes	Yes	No		Yes	No	No	No	Yes	No	Yes	No	No		No	No	No	No	No		No	Yes	No	No
575	3	No	Yes	Yes	No	1	Yes	No	Yes	No	No	No	No	Yes	No		No	No	Yes	No	No		No	No	Yes	No	Yes	No		Yes	No	No	No	Yes	No	No	No	No		No	No	No	No	No		Yes	No	No	No
576	4	No	Yes	No	Yes	2	Yes	No	Yes	No	No	No	No	Yes	No		No	No	Yes	No	No		No	No	Yes	No	Yes	No		No	No	Yes	No	Yes	No	Yes	No	No		No	No	No	Yes	No		No	No	No	No
577	2	No	Yes	No	Yes	1	Yes	No	Yes	No	No	No	No	Yes	No		No	Yes	No	No	No		No	No	Yes	Yes	No	No		No	No	Yes	No	Yes	No	Yes	No	No		No	Yes	No	No	No		No	Yes	No	No
578	3	No	Yes	No	Yes	1	Yes	No	Yes	No	No	No	No	Yes	No		No	No	Yes	No	No		No	No	Yes	No	Yes	No		No	No	Yes	No	Yes	No	Yes	No	No		No	No	No	No	No		Yes	No	No	No
579	4	No	Yes	No	Yes	2	Yes	No	Yes	No	No	No	No	Yes	No		No	No	Yes	No	No		No	No	Yes	Yes	Yes	No		No	No	Yes	No	Yes	No	Yes	No	No		No	No	No	No	No		Yes	No	No	No
580	3	Yes	No	Yes	No	1	Yes	No	No	Yes	No	No	No	Yes	No		No	No	Yes	No	No		No	No	Yes	No	Yes	No		No	No	Yes	No	Yes	Yes	No	No	No		No	Yes	No	No	No		Yes	No	No	No
581	2	No	Yes	No	Yes	1	Yes	No	Yes	No	No	No	No	Yes	No		No	Yes	Yes	Yes	No		No	No	Yes	Yes	Yes	No		No	No	Yes	No	Yes	No	Yes	No	No		Yes	No	No	No	No		No	Yes	No	No
582	3	No	Yes	No	Yes	1	Yes	No	Yes	No	No	No	No	Yes	No		No	Yes	No	No	No		No	Yes	Yes	Yes	Yes	No		No	No	Yes	Yes	No	Yes	No	No	No		No	Yes	No	Yes	No		No	No	No	Yes
583	2	No	Yes	Yes	No	1	Yes	No	Yes	No	No	No	No	Yes	No		No	No	Yes	No	No		No	No	Yes	Yes	Yes	No		No	No	Yes	Yes	No	Yes	No	No	No		Yes	No	No	No	No		No	Yes	No	No
584	3	Yes	No	Yes	No	1	Yes	No	Yes	No	No	No	No	Yes	No		No	Yes	Yes	Yes	Yes	genital lacerations, retained placenta	No	No	Yes	Yes	Yes	No		No	No	Yes	Yes	No	Yes	No	No	No		No	Yes	No	No	No		No	Yes	No	No
585	4	No	Yes	No	Yes	2	Yes	No	Yes	No	No	Yes	No	No	No		No	Yes	Yes	No	No		No	No	No	No	Yes	No		No	No	Yes	Yes	No	Yes	No	No	No		Yes	No	No	No	No		No	Yes	No	No
586	5	No	Yes	No	Yes	2	Yes	No	Yes	No	No	Yes	No	No	No		No	No	Yes	No	No		No	No	No	No	Yes	No		No	No	Yes	Yes	No	Yes	No	No	No		Yes	No	No	No	No		No	Yes	No	No
587	4	No	Yes	No	Yes	3	Yes	No	Yes	No	No	No	No	Yes	No		No	Yes	Yes	No	No		No	No	No	No	Yes	No		No	No	Yes	Yes	No	Yes	No	No	No		No	Yes	No	No	No		No	Yes	No	No
588	3	No	Yes	No	Yes	1	Yes	No	Yes	No	No	No	No	Yes	No		No	Yes	Yes	No	No		No	No	Yes	No	Yes	No		No	No	Yes	No	Yes	No	No	No	No		Yes	No	No	Yes	No		No	No	No	Yes
589	4	No	Yes	No	Yes	2	Yes	No	Yes	No	No	No	No	Yes	No		No	Yes	No	Yes	No		No	No	Yes	No	Yes	No		No	No	Yes	Yes	No	Yes	No	No	No		Yes	No	No	Yes	No		No	Yes	No	Yes
590	2	No	Yes	No	Yes	1	No	Yes	Yes	No	No	No	No	Yes	No		No	Yes	No	Yes	No		No	Yes	No	No	No	No		No	No	Yes	No	Yes	No	Yes	No	No		No	No	No	No	No		No	Yes	No	No
591	5	Yes	No	Yes	No	2	No	Yes	Yes	No	No	No	No	Yes	No		No	Yes	No	No	No		No	No	Yes	Yes	Yes	Yes		No	No	Yes	No	Yes	No	Yes	No	No		Yes	No	No	No	No		Yes	No	No	No
592	6	No	Yes	No	Yes	4	No	Yes	Yes	No	No	No	No	Yes	No		No	No	No	Yes	No		No	No	Yes	No	Yes	No		No	No	Yes	No	Yes	No	Yes	No	No		Yes	No	No	No	No		Yes	No	No	No
593	2	No	Yes	No	Yes	1	Yes	No	Yes	No	No	No	No	Yes	No		No	No	No	Yes	No		No	No	No	No	Yes	No		No	No	Yes	No	Yes	No	Yes	No	No		No	No	No	No	No		No	Yes	No	No
594	2	No	Yes	No	Yes	1	No	Yes	Yes	No	No	No	Yes	No	No		No	No	No	Yes	No		No	No	No	Yes	No	No		No	Yes	No	No	Yes	Yes	No	No	No		No	Yes	No	No	No		No	Yes	No	No
595	3	No	Yes	No	Yes	2	No	Yes	Yes	No	No	No	No	Yes	No		No	No	No	Yes	No		No	Yes	No	Yes	No	No		No	No	Yes	No	Yes	Yes	No	No	No		No	Yes	No	No	No		No	Yes	No	No
596	3	No	Yes	Yes	No	2	No	Yes	Yes	No	No	Yes	No	No	No		No	Yes	Yes	No	No		No	Yes	No	Yes	No	No		Yes	No	No	No	Yes	No	Yes	No	No		No	Yes	No	No	No		No	Yes	No	No
597	2	No	Yes	No	Yes	1	No	Yes	Yes	No	No	No	No	Yes	No		No	No	Yes	No	No		No	Yes	Yes	No	Yes	No		No	No	Yes	No	Yes	Yes	No	No	No		No	Yes	No	No	No		Yes	No	No	No
598	4	No	Yes	No	Yes	3	Yes	No	Yes	No	No	No	No	Yes	No		No	Yes	Yes	Yes	No		No	Yes	Yes	Yes	Yes	No		No	No	Yes	Yes	No	Yes	No	No	No		No	Yes	No	No	No		Yes	No	No	No
599	3	No	Yes	No	Yes	1	Yes	No	Yes	No	No	No	No	Yes	No		No	Yes	Yes	Yes	No		No	Yes	Yes	Yes	No	No		No	No	Yes	Yes	No	Yes	No	No	No		No	Yes	No	No	No		No	Yes	No	No
600	5	No	Yes	No	Yes	3	Yes	No	Yes	No	No	No	No	Yes	No		No	No	Yes	No	No		No	Yes	Yes	Yes	No	No		No	No	Yes	No	Yes	Yes	No	No	No		No	Yes	No	No	No		No	Yes	No	No
601	3	No	Yes	No	Yes	2	Yes	No	Yes	No	No	No	No	Yes	No		No	Yes	Yes	Yes	No		No	No	Yes	No	Yes	No		No	No	Yes	No	Yes	Yes	No	No	No		No	Yes	Yes	No	No		No	Yes	No	No
602	4	No	Yes	No	Yes	2	Yes	No	Yes	No	No	No	No	Yes	No		No	Yes	Yes	Yes	No		No	Yes	Yes	Yes	Yes	No		No	No	Yes	No	Yes	Yes	No	No	No		No	Yes	No	No	No		Yes	No	No	No
603	4	Yes	No	No	Yes	2	Yes	No	No	Yes	No	No	No	Yes	No		No	Yes	Yes	Yes	No		No	No	Yes	No	Yes	No		No	No	Yes	No	Yes	No	Yes	No	No		Yes	No	No	No	No		Yes	No	No	No
604	3	No	Yes	Yes	No	1	Yes	No	Yes	No	No	No	No	Yes	No		No	Yes	Yes	Yes	No		No	No	Yes	Yes	Yes	No		No	No	Yes	Yes	No	Yes	No	No	No		No	Yes	No	No	No		No	Yes	No	No
605	3	Yes	No	Yes	No	1	Yes	No	Yes	No	No	No	No	Yes	No		No	No	Yes	No	No		No	Yes	Yes	Yes	Yes	No		No	No	Yes	No	Yes	Yes	No	No	No		Yes	No	No	No	No		Yes	No	No	No
606	2	No	Yes	Yes	No	1	Yes	No	No	Yes	No	No	No	Yes	No		No	Yes	No	No	No		No	No	Yes	No	Yes	No		Yes	No	No	No	Yes	Yes	No	No	No		No	Yes	No	No	No		Yes	No	No	No
607	3	No	Yes	Yes	No	1	Yes	No	Yes	No	No	No	No	Yes	No		No	Yes	Yes	Yes	No		No	Yes	Yes	Yes	Yes	No		No	No	Yes	No	Yes	Yes	No	No	No		Yes	No	No	No	No		Yes	No	No	No
608	3	Yes	No	Yes	No	1	Yes	No	Yes	No	No	No	No	Yes	No		No	Yes	Yes	Yes	No		No	Yes	Yes	Yes	Yes	No		Yes	No	No	Yes	No	Yes	No	No	No		No	No	No	No	No		Yes	No	No	No
609	2	Yes	No	Yes	No	1	Yes	No	No	Yes	No	No	No	Yes	No		No	Yes	No	No	No		No	No	Yes	Yes	Yes	No		No	No	Yes	Yes	No	Yes	No	No	No		No	No	No	No	No		Yes	No	No	No
610	2	No	Yes	Yes	No	1	Yes	No	Yes	No	No	No	No	Yes	No		No	Yes	No	Yes	No		No	No	Yes	Yes	Yes	No		No	No	Yes	Yes	No	Yes	No	No	No		No	Yes	No	No	No		Yes	No	No	No
612	2	No	Yes	No	Yes	1	Yes	No	Yes	No	No	No	No	Yes	No		No	Yes	Yes	Yes	No		No	Yes	Yes	Yes	Yes	No		No	No	Yes	No	Yes	Yes	No	No	No		No	No	No	No	No		No	Yes	No	No
613	3	No	Yes	Yes	No	1	Yes	No	Yes	No	No	No	No	Yes	No		No	Yes	No	No	No		No	Yes	Yes	Yes	Yes	No		No	No	Yes	No	Yes	Yes	No	No	No		No	No	No	Yes	No		No	Yes	No	No
614	3	No	Yes	Yes	No	1	Yes	No	Yes	No	No	No	No	Yes	No		No	No	Yes	No	No		No	No	No	Yes	No	No		Yes	No	No	No	Yes	Yes	No	No	No		No	Yes	No	No	No		Yes	Yes	No	No
615	2	Yes	No	Yes	No	1	Yes	No	Yes	No	No	No	No	Yes	No		No	Yes	Yes	Yes	No		No	No	Yes	No	No	No		Yes	No	No	Yes	No	Yes	No	No	No		Yes	No	No	No	No		Yes	No	No	No
616	3	Yes	No	Yes	No	1	Yes	No	Yes	No	No	No	No	Yes	No		No	Yes	Yes	Yes	No		No	Yes	Yes	Yes	No	No		No	No	Yes	No	Yes	Yes	No	No	No		No	No	No	No	No		No	Yes	No	No
617	2	Yes	No	Yes	No	1	Yes	No	Yes	No	No	No	No	Yes	No		No	Yes	Yes	Yes	No		No	No	No	Yes	No	No		No	No	Yes	No	Yes	Yes	No	No	No		No	No	No	No	No		No	Yes	No	No
618	3	No	Yes	No	Yes	1	Yes	No	Yes	No	No	No	No	Yes	No		No	Yes	No	Yes	No		No	Yes	Yes	Yes	Yes	No		No	No	Yes	Yes	No	Yes	No	No	No		No	No	No	No	No		No	Yes	No	No
619	4	No	Yes	No	Yes	1	Yes	No	Yes	No	No	No	No	Yes	No		No	Yes	Yes	No	No		No	Yes	Yes	Yes	Yes	No		No	No	Yes	No	Yes	No	No	No	No		No	Yes	No	No	No		No	Yes	No	No
620	3	No	Yes	No	Yes	1	Yes	No	Yes	No	No	No	No	Yes	No		No	Yes	Yes	Yes	No		No	Yes	Yes	Yes	Yes	No		No	No	Yes	No	Yes	Yes	No	No	Yes		Yes	No	No	No	No		Yes	No	No	No
621	3	No	Yes	No	Yes	2	Yes	No	Yes	No	No	No	No	Yes	No		No	Yes	Yes	Yes	No		No	Yes	Yes	Yes	Yes	No		No	No	Yes	No	Yes	Yes	No	No	No		Yes	No	No	Yes	No		No	Yes	No	No
622	4	Yes	No	No	Yes	3	Yes	No	No	Yes	No	Yes	No	No	No		No	No	Yes	No	No		No	No	No	Yes	Yes	No		No	No	Yes	No	Yes	Yes	No	No	No		No	Yes	No	No	No		No	Yes	No	No
623	4	No	Yes	No	Yes	3	Yes	No	Yes	No	No	No	No	Yes	No		No	No	Yes	No	No		No	Yes	Yes	Yes	Yes	No		No	No	Yes	No	Yes	Yes	No	No	No		Yes	No	No	No	No		Yes	No	No	No
624	5	No	Yes	Yes	No	3	Yes	No	Yes	No	No	No	No	Yes	No		No	Yes	Yes	Yes	No		No	Yes	Yes	Yes	Yes	No		No	No	Yes	Yes	No	Yes	No	No	No		No	Yes	Yes	No	No		Yes	No	No	No
625	3	No	Yes	Yes	No	1	Yes	No	Yes	No	No	No	No	Yes	No		No	Yes	No	No	No		No	No	Yes	No	Yes	No		Yes	No	No	No	Yes	Yes	No	No	No		Yes	No	No	No	No		Yes	No	No	No
626	3	No	Yes	Yes	No	1	Yes	No	Yes	No	No	No	No	Yes	No		No	No	Yes	No	No		No	Yes	Yes	Yes	Yes	No		No	No	Yes	No	Yes	Yes	No	No	No		No	No	No	Yes	No		No	Yes	No	No
627	3	Yes	No	Yes	No	1	Yes	No	Yes	No	No	No	No	Yes	No		No	No	No	No	No		Yes	Yes	Yes	Yes	Yes	No		Yes	No	No	No	Yes	Yes	No	No	No		No	Yes	No	No	No		Yes	No	No	No
628	4	Yes	No	Yes	No	2	Yes	No	Yes	No	No	No	No	Yes	No		No	No	Yes	No	No		No	Yes	Yes	No	Yes	No		No	No	Yes	No	Yes	Yes	No	No	No		Yes	No	No	No	No		Yes	No	No	No
629	2	No	Yes	Yes	No	1	Yes	No	Yes	No	No	No	No	Yes	No		No	Yes	Yes	Yes	No		No	No	No	No	No	No		Yes	No	No	No	Yes	Yes	No	No	No		No	Yes	No	No	No		No	Yes	No	No
630	5	No	Yes	No	Yes	3	Yes	No	Yes	No	No	No	No	Yes	No		No	No	Yes	No	No		No	Yes	Yes	Yes	Yes	No		Yes	No	No	No	Yes	Yes	No	No	No		Yes	No	No	No	No		Yes	No	No	No
631	2	No	Yes	Yes	No	1	Yes	No	Yes	No	No	No	No	Yes	No		No	Yes	Yes	No	No		No	Yes	Yes	Yes	Yes	No		No	No	Yes	No	Yes	Yes	No	No	No		No	No	No	Yes	No		No	No	No	Yes
632	3	No	Yes	Yes	No	1	Yes	No	No	Yes	No	No	No	Yes	No		No	No	No	No	No		Yes	Yes	Yes	Yes	Yes	No		No	No	Yes	No	Yes	Yes	No	No	No		No	No	Yes	No	No		No	Yes	No	No
633	6	No	Yes	No	Yes	1	Yes	No	Yes	No	No	No	No	Yes	No		No	Yes	No	No	No		No	No	Yes	No	Yes	No		No	No	Yes	Yes	No	Yes	No	No	No		Yes	No	No	No	No		No	Yes	No	No
634	3	No	Yes	No	Yes	2	Yes	No	Yes	No	No	No	No	Yes	No		No	Yes	Yes	Yes	No		No	Yes	Yes	Yes	Yes	No		No	No	Yes	No	Yes	Yes	No	No	No		No	Yes	No	Yes	No		No	No	No	Yes
635	4	No	Yes	No	Yes	2	Yes	No	Yes	No	No	No	No	Yes	No		No	Yes	No	Yes	No		No	Yes	Yes	Yes	Yes	No		Yes	No	No	No	Yes	Yes	No	No	No		No	No	No	No	No		No	Yes	No	No
636	4	No	Yes	No	Yes	3	Yes	No	Yes	No	No	No	No	Yes	No		No	Yes	No	No	No		No	Yes	Yes	Yes	Yes	No		No	No	Yes	No	Yes	Yes	No	No	No		No	No	No	Yes	No		Yes	No	No	No
637	4	No	Yes	No	Yes	3	Yes	No	Yes	No	No	No	No	Yes	No		No	Yes	No	No	No		No	Yes	Yes	Yes	Yes	Yes	management of uterine atony	No	No	Yes	No	Yes	Yes	No	No	No		No	No	No	No	No		No	No	Yes	No
638	3	No	Yes	No	Yes	1	Yes	No	Yes	No	No	No	No	Yes	No		No	Yes	Yes	Yes	No		No	Yes	Yes	Yes	Yes	No		No	No	Yes	Yes	No	Yes	No	No	No		No	No	No	No	Yes		No	No	No	No
639	5	No	Yes	Yes	No	3	Yes	No	Yes	No	No	No	No	Yes	No		No	Yes	No	No	No		No	No	Yes	No	Yes	No		No	No	Yes	No	Yes	No	Yes	No	No		No	No	No	No	No		No	Yes	No	No
640	3	No	Yes	No	Yes	1	Yes	No	Yes	No	No	No	No	Yes	No		No	Yes	No	No	No		No	No	Yes	No	No	No		No	No	Yes	No	Yes	No	Yes	No	No		No	Yes	No	No	No		Yes	No	No	No
641	3	No	Yes	No	Yes	1	Yes	No	Yes	No	No	No	No	Yes	No		No	No	Yes	No	No		No	No	Yes	No	Yes	No		No	No	Yes	No	Yes	Yes	No	No	No		No	Yes	No	No	No		No	Yes	No	No
642	4	No	Yes	No	Yes	2	Yes	No	Yes	No	No	No	No	Yes	No		No	Yes	No	No	No		No	No	Yes	No	Yes	No		No	No	Yes	No	Yes	Yes	No	No	No		No	No	No	No	No		No	No	No	Yes
643	3	No	Yes	No	Yes	2	Yes	No	Yes	No	No	No	No	Yes	No		No	Yes	No	No	No		No	No	Yes	No	Yes	No		No	No	Yes	No	Yes	Yes	No	No	No		No	No	No	No	No		Yes	No	No	No
644	3	No	Yes	No	Yes	3	Yes	No	Yes	No	No	No	No	Yes	No		No	Yes	No	No	No		No	Yes	Yes	Yes	Yes	No		No	No	Yes	No	Yes	No	Yes	No	No		No	Yes	No	No	No		Yes	No	No	No
645	2	Yes	No	Yes	No	1	Yes	No	Yes	No	No	No	No	Yes	No		No	No	Yes	No	No		No	Yes	Yes	Yes	Yes	No		No	No	Yes	Yes	No	No	Yes	No	No		Yes	No	No	No	No		No	No	No	No
646	3	Yes	No	Yes	No	1	Yes	No	Yes	No	No	No	No	Yes	No		No	No	Yes	No	No		No	Yes	Yes	Yes	Yes	No		Yes	No	No	Yes	No	No	Yes	No	No		Yes	No	No	No	No		Yes	No	No	No
647	3	No	Yes	No	Yes	2	Yes	No	Yes	No	No	No	No	Yes	No		No	No	Yes	No	No		No	Yes	Yes	Yes	Yes	No		No	Yes	No	No	Yes	No	Yes	No	No		No	No	No	No	No		Yes	No	No	No
648	4	No	Yes	No	Yes	2	Yes	No	No	Yes	No	No	No	Yes	No		No	No	No	Yes	No		No	Yes	Yes	Yes	Yes	No		No	No	Yes	No	Yes	Yes	No	No	No		No	No	Yes	No	No		Yes	No	No	No
649	3	Yes	No	Yes	No	1	Yes	No	Yes	No	No	No	No	Yes	No		No	Yes	Yes	Yes	No		No	Yes	Yes	Yes	Yes	No		No	No	Yes	No	Yes	Yes	No	No	No		No	Yes	Yes	No	No		No	No	No	No
650	3	No	Yes	Yes	No	1	Yes	No	Yes	No	No	No	No	Yes	No		No	Yes	Yes	Yes	No		No	Yes	Yes	Yes	Yes	No		No	No	Yes	No	Yes	Yes	No	No	No		Yes	No	No	No	No		No	No	No	Yes
651	4	Yes	No	Yes	No	2	Yes	No	Yes	No	No	No	No	Yes	No		No	Yes	Yes	Yes	No		No	Yes	Yes	Yes	Yes	No		No	No	Yes	Yes	No	Yes	No	No	No		No	Yes	No	Yes	No		No	Yes	No	No
652	4	No	Yes	No	Yes	2	Yes	No	Yes	No	No	No	No	Yes	No		No	Yes	No	No	No		No	No	Yes	Yes	Yes	No		No	No	Yes	No	Yes	No	Yes	No	No		Yes	No	No	No	No		Yes	No	No	No
653	3	No	Yes	No	Yes	1	Yes	No	Yes	No	No	No	No	Yes	No		No	Yes	Yes	Yes	No		No	Yes	Yes	Yes	Yes	No		Yes	No	No	Yes	No	Yes	No	No	No		No	Yes	No	Yes	No		Yes	No	Yes	No
654	2	No	Yes	Yes	No	1	Yes	No	Yes	No	No	No	No	Yes	No		No	No	Yes	No	No		No	No	Yes	No	Yes	No		Yes	No	No	Yes	No	No	No	No	No		No	Yes	No	Yes	No		No	No	Yes	No
655	2	Yes	No	Yes	No	1	Yes	No	Yes	No	No	No	No	Yes	No		No	Yes	Yes	No	No		No	Yes	Yes	Yes	Yes	No		Yes	No	No	No	Yes	Yes	No	No	No		No	Yes	No	No	No		No	No	No	Yes
656	2	No	Yes	Yes	No	1	Yes	No	Yes	No	No	No	No	Yes	No		No	Yes	Yes	No	No		No	No	Yes	No	Yes	No		Yes	No	No	No	Yes	Yes	No	No	No		No	Yes	No	Yes	No		No	No	Yes	No
657	4	No	Yes	No	Yes	2	Yes	No	Yes	No	No	No	No	Yes	No		No	Yes	Yes	Yes	No		No	Yes	Yes	Yes	Yes	No		No	No	Yes	No	Yes	Yes	No	No	No		No	Yes	No	No	No		No	No	No	Yes
658	3	No	Yes	No	Yes	1	Yes	No	Yes	No	No	No	No	No	No		Yes	No	No	No	No		Yes	No	Yes	No	Yes	No		No	No	Yes	Yes	No	Yes	No	No	No		No	Yes	No	No	No		No	No	No	Yes
659	4	No	Yes	Yes	No	2	Yes	No	Yes	No	No	No	No	Yes	No		No	Yes	Yes	Yes	No		No	Yes	Yes	Yes	Yes	No		No	No	Yes	No	Yes	Yes	No	No	No		Yes	No	No	Yes	No		No	No	No	Yes
660	2	Yes	No	Yes	No	1	Yes	No	Yes	No	No	No	No	Yes	No		No	Yes	Yes	No	No		No	No	Yes	No	Yes	No		No	No	Yes	No	Yes	Yes	No	No	No		Yes	No	Yes	No	No		No	Yes	No	No
661	2	No	Yes	Yes	No	1	Yes	No	Yes	No	No	No	No	Yes	No		No	Yes	Yes	Yes	No		No	Yes	Yes	Yes	Yes	No		No	No	Yes	No	Yes	Yes	No	No	No		No	No	No	No	No		No	Yes	No	No
662	3	Yes	No	Yes	No	1	Yes	No	No	Yes	No	No	No	Yes	No		No	Yes	No	No	No		No	Yes	Yes	Yes	Yes	No		Yes	No	No	Yes	No	Yes	No	No	No		No	No	No	No	No		No	Yes	No	No
663	2	No	Yes	Yes	No	1	Yes	No	Yes	No	No	No	No	Yes	No		No	Yes	Yes	Yes	No		No	No	Yes	No	Yes	No		No	No	Yes	Yes	No	Yes	No	No	No		No	Yes	No	No	No		Yes	No	No	No
664	2	Yes	No	Yes	No	1	Yes	No	Yes	No	No	No	No	Yes	No		No	Yes	No	No	No		No	Yes	Yes	Yes	Yes	No		Yes	No	No	No	Yes	Yes	No	No	No		No	Yes	No	No	No		Yes	No	No	No
665	2	No	Yes	Yes	No	1	Yes	No	Yes	No	No	No	No	Yes	No		No	No	Yes	No	No		No	No	No	Yes	No	No		No	No	Yes	No	Yes	No	No	No	No		No	No	No	No	No		No	Yes	No	No
666	2	No	Yes	Yes	No	1	Yes	No	Yes	No	No	No	No	Yes	No		No	Yes	No	No	No		No	No	Yes	Yes	No	No		Yes	No	No	Yes	No	Yes	No	No	No		No	No	No	No	No		Yes	No	No	No
667	2	Yes	No	Yes	No	1	Yes	No	Yes	No	No	No	No	Yes	No		No	Yes	Yes	No	No		No	Yes	Yes	Yes	Yes	No		Yes	No	No	No	Yes	Yes	No	No	No		Yes	No	No	No	No		No	No	No	No
668	3	Yes	No	Yes	No	1	Yes	No	Yes	No	No	No	No	Yes	No		No	No	Yes	No	No		No	Yes	Yes	Yes	Yes	No		No	No	Yes	No	Yes	Yes	No	No	No		No	Yes	No	No	No		Yes	No	No	No
669	4	Yes	No	Yes	No	2	Yes	No	Yes	No	No	No	No	Yes	No		No	Yes	Yes	Yes	Yes		No	Yes	Yes	Yes	Yes	Yes	anti diuretic agent	No	No	Yes	Yes	No	Yes	No	No	No		No	No	No	No	No		No	Yes	No	No
670	5	No	Yes	No	Yes	3	Yes	No	Yes	No	No	No	No	Yes	No		No	Yes	Yes	Yes	No		No	No	Yes	No	Yes	No		No	No	Yes	No	Yes	Yes	No	No	No		No	Yes	No	No	No		Yes	No	No	No
671	3	Yes	No	Yes	No	2	Yes	No	Yes	No	No	No	No	Yes	No		No	Yes	Yes	Yes	No		No	Yes	Yes	Yes	Yes	No		No	No	Yes	Yes	No	Yes	No	No	No		No	Yes	No	No	No		No	Yes	No	No
672	2	Yes	No	Yes	No	1	Yes	No	Yes	No	No	No	No	Yes	No		No	Yes	Yes	Yes	No		No	Yes	Yes	Yes	Yes	No		No	No	Yes	No	Yes	Yes	No	No	No		No	No	No	No	No		No	No	No	Yes
673	2	No	Yes	No	Yes	1	Yes	No	Yes	No	No	No	No	Yes	No		No	No	No	No	No		Yes	Yes	Yes	Yes	Yes	No		No	No	Yes	Yes	No	Yes	No	No	No		Yes	No	No	No	No		No	Yes	No	No
674	4	No	Yes	No	Yes	2	Yes	No	Yes	No	No	No	No	Yes	No		No	Yes	Yes	Yes	No		No	Yes	Yes	Yes	Yes	No		Yes	No	No	No	Yes	Yes	No	No	No		No	Yes	No	No	No		Yes	No	No	No
675	2	No	Yes	No	Yes	1	Yes	No	Yes	No	No	No	No	Yes	No		No	Yes	No	No	No		No	Yes	Yes	Yes	Yes	No		No	No	Yes	Yes	No	Yes	No	No	No		No	No	No	No	No		Yes	No	No	No
676	5	Yes	No	Yes	No	3	Yes	No	Yes	No	No	No	No	Yes	No		No	Yes	Yes	Yes	No		No	Yes	Yes	Yes	Yes	No		No	No	Yes	Yes	No	Yes	No	No	No		Yes	Yes	No	No	No		No	Yes	No	No
677	5	No	Yes	No	Yes	3	Yes	No	Yes	No	No	No	No	Yes	No		No	Yes	No	No	No		No	No	Yes	No	Yes	No		No	No	Yes	No	Yes	Yes	No	No	No		Yes	No	No	Yes	No		No	No	No	Yes
678	4	No	Yes	No	Yes	3	Yes	No	Yes	No	No	No	No	Yes	No		No	Yes	No	No	No		No	Yes	Yes	Yes	Yes	No		No	No	Yes	No	Yes	Yes	No	No	No		Yes	No	Yes	No	No		No	Yes	No	No
679	4	Yes	No	Yes	No	2	Yes	No	Yes	No	No	No	No	Yes	No		No	Yes	Yes	Yes	No		No	Yes	Yes	Yes	Yes	No		Yes	No	No	No	Yes	No	No	No	No		No	Yes	No	No	No		No	Yes	No	No
680	4	Yes	No	Yes	No	1	Yes	No	Yes	No	No	No	No	Yes	No		No	No	Yes	No	No		No	Yes	Yes	Yes	Yes	No		No	No	Yes	Yes	No	Yes	No	No	No		Yes	No	No	Yes	No		No	No	No	Yes
681	4	Yes	No	Yes	No	2	Yes	No	Yes	No	No	No	No	Yes	No		No	Yes	Yes	Yes	No		No	Yes	Yes	Yes	Yes	No		No	No	Yes	Yes	No	Yes	No	No	No		No	Yes	No	Yes	No		No	No	No	Yes
682	3	Yes	No	Yes	No	1	Yes	No	Yes	No	No	No	No	Yes	No		No	No	No	No	No		Yes	Yes	Yes	Yes	Yes	No		No	No	Yes	No	Yes	Yes	No	No	No		No	Yes	No	No	No		No	No	No	Yes
683	3	Yes	No	Yes	No	1	Yes	No	Yes	No	No	No	No	Yes	No		No	Yes	Yes	Yes	Yes	genital tract, clotting profile	No	Yes	Yes	Yes	Yes	No		No	No	Yes	No	Yes	Yes	No	No	No		No	Yes	No	Yes	No		No	No	No	Yes
684	3	Yes	No	Yes	No	1	Yes	No	Yes	No	No	No	No	No	Yes		No	Yes	No	No	No		No	No	Yes	No	Yes	No		No	No	Yes	Yes	No	Yes	No	No	No		Yes	No	No	No	No		No	No	No	Yes
685	3	Yes	No	Yes	No	2	Yes	No	Yes	No	No	No	No	Yes	No		No	Yes	Yes	Yes	No		No	Yes	Yes	Yes	Yes	No		No	No	Yes	No	Yes	Yes	No	No	No		No	Yes	No	No	No		Yes	No	No	No
686	2	No	Yes	No	Yes	1	Yes	No	Yes	No	No	Yes	No	Yes	No		No	Yes	Yes	Yes	No		No	Yes	Yes	Yes	Yes	No		No	No	Yes	No	Yes	Yes	No	No	No		No	Yes	Yes	No	No		Yes	No	No	No
687	3	Yes	No	Yes	No	1	Yes	No	Yes	No	No	No	No	Yes	No		No	Yes	Yes	Yes	No		No	Yes	Yes	Yes	Yes	No		Yes	No	No	No	Yes	Yes	No	No	No		No	Yes	Yes	No	No		No	No	No	Yes
688	3	No	Yes	No	Yes	1	Yes	No	Yes	No	No	No	No	Yes	No		No	Yes	Yes	No	No		No	Yes	Yes	Yes	Yes	No		No	No	Yes	No	Yes	Yes	No	No	No		Yes	No	No	Yes	No		Yes	No	No	No
689	3	No	Yes	No	Yes	2	Yes	No	Yes	No	No	No	No	Yes	No		No	Yes	Yes	Yes	No		No	Yes	Yes	Yes	Yes	No		No	No	Yes	No	Yes	Yes	No	No	No		No	Yes	No	No	Yes		No	Yes	No	No
690	3	No	Yes	No	Yes	2	Yes	No	Yes	No	No	No	No	No	Yes		No	No	Yes	No	No		No	Yes	Yes	Yes	Yes	No		No	No	Yes	No	Yes	Yes	No	No	No		Yes	No	No	Yes	No		No	No	No	Yes
691	2	No	Yes	No	Yes	1	Yes	No	Yes	No	No	No	No	Yes	No		No	No	Yes	No	No		No	Yes	Yes	Yes	Yes	No		No	No	Yes	Yes	No	Yes	No	No	No		Yes	No	No	No	No		No	No	No	Yes
692	2	No	Yes	No	Yes	1	Yes	No	Yes	No	No	No	No	Yes	No		No	Yes	No	No	No		No	Yes	Yes	Yes	Yes	No		No	No	Yes	No	Yes	Yes	No	No	No		Yes	No	Yes	No	No		No	No	Yes	No
693	3	Yes	No	No	Yes	1	Yes	No	Yes	No	No	No	No	Yes	No		No	No	No	No	No		Yes	Yes	Yes	Yes	Yes	No		No	No	Yes	No	Yes	Yes	No	No	No		Yes	No	No	No	No		No	Yes	No	No
694	2	No	Yes	Yes	No	1	Yes	No	Yes	No	No	No	No	Yes	No		No	Yes	Yes	No	No		No	No	Yes	Yes	Yes	No		No	No	Yes	Yes	No	No	Yes	No	No		No	No	No	No	No		No	Yes	No	No
695	2	No	Yes	Yes	No	1	Yes	No	Yes	No	No	No	No	Yes	No		No	Yes	No	No	No		No	Yes	Yes	Yes	Yes	No		No	No	Yes	No	Yes	No	Yes	No	No		Yes	No	No	No	No		Yes	No	No	No
696	3	Yes	No	Yes	No	2	Yes	No	Yes	No	No	No	No	Yes	No		No	Yes	Yes	Yes	No		No	No	No	No	Yes	No		No	No	Yes	No	Yes	No	Yes	No	No		No	No	No	No	No		No	Yes	No	No
697	2	No	Yes	No	Yes	1	Yes	No	Yes	No	No	No	No	Yes	No		No	Yes	No	No	No		No	No	Yes	No	Yes	No		No	No	Yes	No	Yes	Yes	No	No	No		Yes	No	No	No	No		No	Yes	No	No
698	2	No	Yes	No	Yes	1	Yes	No	Yes	No	No	No	No	Yes	No		No	Yes	No	No	No		No	Yes	Yes	No	Yes	No		No	Yes	No	No	Yes	Yes	No	No	No		Yes	No	No	No	No		No	Yes	No	No
699	5	No	Yes	No	Yes	3	Yes	No	Yes	No	No	No	No	No	Yes		No	No	Yes	No	No		No	No	No	No	Yes	No		No	No	Yes	No	Yes	Yes	No	No	No		No	No	No	No	No		No	Yes	No	No
700	3	Yes	No	Yes	No	2	Yes	No	Yes	No	No	No	No	Yes	No		No	Yes	Yes	Yes	No		No	Yes	Yes	Yes	Yes	No		No	No	Yes	Yes	No	Yes	No	Yes	No		Yes	No	Yes	Yes	No		Yes	Yes	No	No
701	3	No	Yes	Yes	No	2	Yes	No	Yes	No	No	No	No	Yes	No		No	Yes	Yes	Yes	No		No	Yes	Yes	Yes	Yes	No		Yes	No	No	No	Yes	Yes	No	No	No		No	Yes	No	No	No		No	No	No	Yes
702	4	No	Yes	No	Yes	3	Yes	No	Yes	No	No	No	No	Yes	No		No	Yes	Yes	Yes	No		No	Yes	Yes	Yes	Yes	No		No	No	Yes	Yes	No	Yes	No	No	No		No	Yes	Yes	No	No		No	Yes	No	No
703	3	No	Yes	Yes	No	1	Yes	No	Yes	No	No	No	No	Yes	No		No	Yes	Yes	Yes	No		No	Yes	Yes	Yes	Yes	No		No	No	Yes	No	Yes	Yes	No	No	No		No	Yes	No	No	No		Yes	No	No	No
704	3	Yes	No	Yes	No	1	Yes	No	Yes	No	No	No	No	Yes	No		No	Yes	Yes	Yes	No		No	Yes	Yes	Yes	Yes	No		No	No	Yes	No	Yes	Yes	No	No	No		No	Yes	No	No	No		Yes	No	No	No
705	2	Yes	No	Yes	No	1	Yes	No	Yes	No	No	No	No	Yes	No		No	Yes	Yes	Yes	No		No	No	Yes	No	Yes	No		Yes	No	No	Yes	No	Yes	No	No	No		No	Yes	No	No	No		No	Yes	No	No
706	3	Yes	No	Yes	No	1	Yes	No	Yes	No	No	No	No	Yes	No		No	Yes	Yes	Yes	No		No	Yes	Yes	Yes	Yes	No		No	No	Yes	Yes	No	Yes	No	No	No		No	Yes	No	No	No		No	Yes	No	No
[truncated: 80 more columns]
